# Supplementary material for: Analyses of the photosynthetic characteristics, chloroplast ultrastructure, and transcriptome of apple (Malus domestica) grown under red and blue lights
Source: BMC Plant Biol. 2021 Oct 23;21:483. doi: 10.1186/s12870-021-03262-5 (PMC8539889; doi:10.1186/s12870-021-03262-5)
Supplement: Supplementary file 1 — Additional file 1: Table S1. The photoeletric current signal of each light treatment. [file 12870_2021_3262_MOESM1_ESM.xlsx]

## Sheet: Sheet 1
Table S1. The photoeletric current signal of each light treatment.
Wavelengths/nm	Photoeletric current signal(Blue)	Photoeletric current signal(Red)	Photoeletric current signal(White)
302.9	0.0257	0.0251333	0.0247333
306.3	0.0171	0.0165	0.0162333
309.7	0.0164	0.0155333	0.0153
313	0.0162667	0.0155333	0.0152667
316.4	0.0163	0.0154667	0.0153
319.8	0.0163	0.0152333	0.0152667
323.1	0.0163333	0.0151667	0.0152333
326.5	0.0163667	0.0152667	0.0153667
329.9	0.0162667	0.0151333	0.0153333
333.2	0.0163667	0.0151667	0.0153
336.6	0.0164333	0.0151667	0.0154333
340	0.0163667	0.0150667	0.0155333
343.3	0.0164333	0.0149333	0.0154333
346.7	0.0164	0.0148667	0.0155
350.1	0.0166	0.0148	0.0156667
353.4	0.0166667	0.0148333	0.0156
356.8	0.0168	0.0147667	0.0158333
360.2	0.0169333	0.0147333	0.0159
363.5	0.0170667	0.0148	0.0161
366.9	0.0173333	0.0146667	0.0161667
370.2	0.0175333	0.0145333	0.0163667
373.6	0.0178667	0.0146667	0.0164333
377	0.0182667	0.0145667	0.0168333
380.3	0.0185	0.0146333	0.0171
383.7	0.0191667	0.0147	0.0174333
387	0.0195	0.0146333	0.0176667
390.4	0.0201333	0.0145333	0.0180667
393.8	0.0207	0.0145333	0.0185
397.1	0.0212	0.0144	0.019
400.5	0.0221667	0.0144667	0.0197333
403.8	0.0233667	0.0145	0.0211333
407.2	0.0249333	0.0144667	0.0250333
410.6	0.0274333	0.0143333	0.0368
413.9	0.0316333	0.0144333	0.0676333
417.3	0.0397667	0.0149333	0.133033
420.6	0.0537667	0.0153	0.245967
424	0.0799333	0.0161	0.411633
427.3	0.125967	0.0172	0.630833
430.7	0.204767	0.0185	0.901433
434	0.332567	0.0202	1.21553
437.4	0.5296	0.0223	1.5581
440.7	0.818333	0.0245667	1.89993
444.1	1.22253	0.0265667	2.1729
447.4	1.7674	0.0281333	2.26457
450.8	2.42183	0.0286	2.09827
454.2	3.00683	0.0284	1.7263
457.5	3.43933	0.0274667	1.306
460.9	3.56683	0.0263333	0.963167
464.2	3.32467	0.0243667	0.7224
467.6	2.84617	0.0226	0.5515
470.9	2.30923	0.0205667	0.425333
474.2	1.7868	0.0192333	0.334467
477.6	1.36473	0.0179	0.2763
480.9	1.0263	0.0170667	0.243867
484.3	0.750467	0.0164667	0.2407
487.6	0.541067	0.0162333	0.2422
491	0.3939	0.016	0.262733
494.3	0.292467	0.016	0.308567
497.7	0.219733	0.0161333	0.3745
501	0.166233	0.0165333	0.457367
504.4	0.126767	0.0168333	0.553633
507.7	0.0984333	0.0174333	0.6582
511.1	0.0786	0.018	0.7675
514.4	0.0644	0.0183667	0.8766
517.7	0.0539	0.0190333	0.983967
521.1	0.0460667	0.0194667	1.08677
524.4	0.0403	0.02	1.18067
527.8	0.0358	0.0204667	1.26427
531.1	0.0326667	0.0209667	1.3347
534.5	0.0299333	0.0212333	1.38987
537.8	0.0280333	0.0213	1.4299
541.1	0.0265	0.0217	1.459
544.5	0.0253	0.0216667	1.47783
547.8	0.0244	0.0220333	1.48897
551.2	0.0236	0.0219	1.4944
554.5	0.0231	0.0220333	1.4946
557.8	0.0225667	0.0220333	1.48793
561.2	0.0220667	0.0220667	1.47667
564.5	0.0217	0.0220667	1.45837
567.8	0.0210667	0.0219	1.43557
571.2	0.021	0.0220333	1.4074
574.5	0.0205667	0.0223	1.3721
577.9	0.0201667	0.0225333	1.33287
581.2	0.0199667	0.0229667	1.2891
584.5	0.0196667	0.0237	1.24293
587.9	0.0193333	0.0247333	1.19417
591.2	0.0191667	0.0264667	1.14487
594.5	0.0189333	0.0288	1.09437
597.9	0.0187	0.0324	1.04283
601.2	0.0184	0.0375	0.991633
604.5	0.0181667	0.0448	0.9412
607.9	0.0180333	0.0554667	0.893667
611.2	0.0178667	0.0701667	0.847933
614.5	0.0179333	0.0909	0.804867
617.9	0.0179	0.119267	0.763433
621.2	0.0178	0.158367	0.722433
624.5	0.0178	0.210067	0.679567
627.9	0.0178333	0.2776	0.634733
631.2	0.0182	0.3644	0.587133
634.5	0.0185	0.476433	0.538833
637.8	0.0191333	0.620267	0.4921
641.2	0.0198667	0.803367	0.447267
644.5	0.0208	1.03657	0.406967
647.8	0.0222	1.33423	0.371533
651.1	0.0239667	1.69433	0.340967
654.5	0.0259667	2.0508	0.314333
657.8	0.0270333	2.25043	0.290633
661.1	0.0266	2.13193	0.268733
664.5	0.0243333	1.7063	0.248
667.8	0.0213	1.1744	0.228433
671.1	0.0188333	0.731967	0.209967
674.4	0.017	0.435233	0.193033
677.8	0.0160333	0.255233	0.177567
681.1	0.0153333	0.151533	0.163633
684.4	0.0149333	0.094	0.1506
687.7	0.0148	0.0625333	0.139067
691	0.0146667	0.0447333	0.128533
694.4	0.0145333	0.0347	0.1191
697.7	0.0144333	0.0285667	0.1104
701	0.0144667	0.025	0.102433
704.3	0.0143667	0.0226667	0.0952667
707.6	0.0141333	0.0211	0.0886333
711	0.0142667	0.0198333	0.0826333
714.3	0.0143333	0.0188667	0.0771
717.6	0.0142333	0.0178667	0.0719667
720.9	0.0142667	0.0172667	0.0672667
724.2	0.0142667	0.0166333	0.0627667
727.6	0.0143	0.0163333	0.0586667
730.9	0.0142	0.0157333	0.0547333
734.2	0.0142	0.0154667	0.0513667
737.5	0.0142	0.0152	0.0481
740.8	0.0142333	0.0148667	0.0452333
744.1	0.0141333	0.0146	0.0422333
747.5	0.0142333	0.0145	0.0397
750.8	0.0142	0.0142	0.0374667
754.1	0.0141667	0.014	0.0352667
757.4	0.0140333	0.0137	0.0331667
760.7	0.014	0.0137667	0.0312667
764	0.0140667	0.0136	0.0297333
767.3	0.014	0.0135	0.0282667
770.6	0.014	0.0133333	0.0267667
774	0.014	0.0133	0.0256333
777.3	0.0140333	0.0132333	0.0245
780.6	0.0139	0.0131333	0.0236333
783.9	0.0137667	0.0128667	0.0224667
787.2	0.0139333	0.0129333	0.0216667
790.5	0.0139667	0.0127333	0.0207667
793.8	0.0139667	0.0131	0.0201667
797.1	0.0139	0.0128	0.0192667
800.4	0.014	0.0128667	0.0186667
