# Supplementary material for: Analyses of the photosynthetic characteristics, chloroplast ultrastructure, and transcriptome of apple (Malus domestica) grown under red and blue lights
Source: BMC Plant Biol. 2021 Oct 23;21:483. doi: 10.1186/s12870-021-03262-5 (PMC8539889; doi:10.1186/s12870-021-03262-5)
Supplement: Supplementary file 2 — Additional file 2: Table S2. Differentially expressed genes between blue/red and white light-treated apple seedlings. [file 12870_2021_3262_MOESM2_ESM.xlsx]

## Sheet: BluevsWhite_deg_up
gene_id	Blue1	Blue2	Blue3	White1	White2	White3	Blue	White	log2FoldChange	pvalue	padj	gene_name	gene_chr	gene_start	gene_end	gene_strand	gene_length	gene_biotype	gene_description	tf_family
gene:MD05G1338400	10.5972	143.674	16.1321	0	0	0	56.8011	0	8.33627	3.58e-07	0.000137288	MD05G1338400	Chr05	45984155	45985496	-	1120	-	Protein of unknown function (DUF506)	-
gene:MD13G1071600	27.5527	119.405	9.67928	0	0	0	52.2123	0	8.21489	1.79e-07	7.92e-05	MD13G1071600	Chr13	5028383	5030519	-	951	-	ribonuclease 1	Ribonuclease_T2
gene:MD10G1022200	149.421	2717.19	253.812	9.89496	0	3.85837	1040.14	4.58444	7.81128	2.92e-06	0.000700542	MD10G1022200	Chr10	2802754	2806410	-	1203	-	carbonic anhydrase 2	-
gene:MD05G1320200	3.17916	43.6847	33.3397	0	0	0	26.7345	0	7.24873	9.15e-06	0.00185271	MD05G1320200	Chr05	44766933	44768390	+	1296	-	Polyphenol oxidase	-
gene:MD12G1163600	1.05972	64.0709	2.15095	0	0	0	22.4272	0	6.99615	0.000621723	0.0359579	MD12G1163600	Chr12	24501983	24504212	-	306	-	terpene synthase 21	-
gene:MD16G1173500	15.8958	416.461	148.416	1.64916	0	2.89378	193.591	1.51431	6.9655	2.37e-09	3.87e-06	MD16G1173500	Chr16	14638719	14639279	+	428	-	-	-
gene:MD12G1023400	196.048	94.1648	4.3019	1.64916	1.09961	0	98.1717	0.916258	6.71675	7.31e-07	0.000238558	MD12G1023400	Chr12	2356138	2360751	+	1504	-	Purple acid phosphatases superfamily protein	Metallophos
gene:MD17G1151700	1.05972	47.5678	6.45285	0	0	0	18.3601	0	6.70794	0.000484729	0.0303568	MD17G1151700	Chr17	13968324	13974002	-	1472	-	GDSL lipase 1	Lipase_GDSL
gene:MD16G1029700	6.35833	80.574	7.52833	0	0	0.964592	31.4869	0.321531	6.52423	9.24e-05	0.0101225	MD16G1029700	Chr16	2129435	2132315	-	2026	-	Cupredoxin superfamily protein	-
gene:MD10G1021800	5.2986	20.3862	21.5095	0	0	0	15.7314	0	6.48348	3.36e-05	0.00473274	MD10G1021800	Chr10	2699870	2700808	+	592	-	-	-
gene:MD05G1021100	613.578	137.849	8.60381	6.59664	1.09961	0.964592	253.344	2.88695	6.43367	5.5e-05	0.00681388	MD05G1021100	Chr05	3557447	3558986	+	1229	-	extensin 3	-
gene:MD16G1140800	1.05972	83.4863	3.22643	0	1.09961	0	29.2575	0.366537	6.41779	0.000818902	0.0424514	MD16G1140800	Chr16	10866386	10869126	+	1224	-	Integrase-type DNA-binding superfamily protein	AP2
gene:MD16G1185400	13.7764	19.4154	3.22643	0	0	0	12.1394	0	6.11116	0.000255303	0.0197367	MD16G1185400	Chr16	15961586	15962806	-	1221	-	Eukaryotic aspartyl protease family protein	-
gene:MD10G1293600	4.23888	57.2755	8.60381	0.82458	0	0	23.3727	0.27486	6.09483	0.000261827	0.0200648	MD10G1293600	Chr10	38178421	38180154	-	1088	-	Protein of unknown function (DUF506)	-
gene:MD03G1169600	9.53749	2.91231	91.4154	1.64916	0	0	34.6217	0.54972	5.85758	0.000445467	0.0285911	MD03G1169600	Chr03	22950294	22951142	-	525	-	-	-
gene:MD17G1137800	8.47777	4.85385	16.1321	0	0	0	9.82125	0	5.80034	0.00044182	0.028494	MD17G1137800	Chr17	12344937	12345638	+	702	-	chlorophyll A/B binding protein 1	-
gene:MD00G1110300	3.17916	7.76617	18.2831	0	0	0	9.74281	0	5.79015	0.000845986	0.0436365	MD00G1110300	Chr00	23070382	23070929	-	468	-	-	-
gene:MD15G1222000	41.3291	4.85385	8.60381	0.82458	0	0	18.2623	0.27486	5.73449	0.000426765	0.0280234	MD15G1222000	Chr15	18008883	18009479	-	597	-	Plant invertase/pectin methylesterase inhibitor superfamily protein	-
gene:MD05G1320800	286.125	1805.63	1493.84	61.8435	9.89651	1.92918	1195.2	24.5564	5.60058	2.59e-05	0.00393804	MD05G1320800	Chr05	44810753	44812510	+	1758	-	Polyphenol oxidase	-
gene:MD14G1032300	4.23888	33.0062	10.7548	0.82458	0	0	15.9999	0.27486	5.54867	0.000547177	0.0329062	MD14G1032300	Chr14	2892810	2896783	-	1599	-	AP2/B3-like transcriptional factor family protein	B3
gene:MD01G1120400	1.05972	45.6262	40.8681	0.82458	1.09961	0	29.1847	0.641398	5.52227	0.000363083	0.0256977	MD01G1120400	Chr01	23388780	23390430	-	868	-	Plant protein 1589 of unknown function	-
gene:MD05G1320500	7.41805	47.5678	21.5095	1.64916	0	0	25.4984	0.54972	5.39137	0.000131056	0.0130589	MD05G1320500	Chr05	44778751	44780508	+	1758	-	Polyphenol oxidase	-
gene:MD03G1070900	200.287	88.3401	583.983	1.64916	7.69729	13.5043	290.87	7.61691	5.26807	1.53e-10	4.33e-07	MD03G1070900	Chr03	5786105	5790084	+	1746	-	cation exchanger 3	Na_Ca_ex
gene:MD09G1256000	1463.47	13068.5	943.192	243.251	153.946	60.7693	5158.39	152.655	5.07814	1.28e-08	1.07e-05	MD09G1256000	Chr09	32764599	32765757	-	779	-	Pathogenesis-related thaumatin superfamily protein	Thaumatin
gene:MD11G1012700	24.3736	5.82462	33.3397	0.82458	1.09961	0	21.1793	0.641398	5.05806	0.000195014	0.016445	MD11G1012700	Chr11	926135	926482	-	348	-	Protein of unknown function	-
gene:MD11G1059700	3.17916	140.762	23.6605	0.82458	4.39845	0	55.8671	1.74101	5.05281	0.000268393	0.0204931	MD11G1059700	Chr11	5177154	5179513	+	1796	-	cytochrome P450	p450
gene:MD07G1251600	32.8513	13.5908	61.3021	3.29832	0	0	35.9148	1.09944	4.90729	2.43e-05	0.00374121	MD07G1251600	Chr07	31972128	31973660	+	982	-	Uncharacterised conserved protein (UCP012943)	-
gene:MD10G1005200	133.525	8.73694	29.0378	1.64916	3.29884	0.964592	57.0999	1.97086	4.87979	1.25e-05	0.0023222	MD10G1005200	Chr10	815094	818708	-	1354	-	S-adenosyl-L-methionine-dependent methyltransferases superfamily protein	-
gene:MD10G1306100	18.0153	10.6785	23.6605	1.64916	0	0	17.4514	0.54972	4.82721	0.000250418	0.0195541	MD10G1306100	Chr10	39205824	39206162	-	339	-	pinoid-binding protein 1	-
gene:MD17G1259400	28.6125	209.686	123.68	6.59664	4.39845	1.92918	120.66	4.30809	4.79445	5.9e-09	6.53e-06	MD17G1259400	Chr17	32025272	32027346	+	1753	-	cytochrome P450	p450
gene:MD14G1194800	201.347	33.0062	318.341	8.2458	3.29884	8.68133	184.231	6.74199	4.7587	3.61e-09	4.89e-06	MD14G1194800	Chr14	28575609	28576963	-	884	-	voltage dependent anion channel 1	-
gene:MD13G1052100	7.41805	11.6492	32.2643	0	0	1.92918	17.1105	0.643061	4.74322	0.000883552	0.0452729	MD13G1052100	Chr13	3695666	3696031	-	366	-	Protein of unknown function (DUF1262)	-
gene:MD09G1256300	1352.2	6314.86	463.53	172.337	103.364	68.486	2710.2	114.729	4.56139	1.19e-08	1.03e-05	MD09G1256300	Chr09	32800364	32802056	-	1315	-	Pathogenesis-related thaumatin superfamily protein	Thaumatin
gene:MD14G1137200	10.5972	370.834	30.1133	0.82458	9.89651	7.71673	137.182	6.14594	4.49564	0.000165124	0.0147093	MD14G1137200	Chr14	22327588	22329531	-	1698	-	Basic helix-loop-helix (bHLH) DNA-binding family protein	HLH	hypothetical protein DVH24_039974 [Malus domestica]
gene:MD09G1250100	29.6722	9.70771	95.7173	4.1229	0	1.92918	45.0324	2.01736	4.42195	6.97e-05	0.00809205	MD09G1250100	Chr09	32030111	32032833	+	1362	-	expansin B3	-
gene:MD16G1009100	100.673	1016.4	246.284	27.2111	13.1953	24.1148	454.451	21.5071	4.39711	1.1e-08	1.03e-05	MD16G1009100	Chr16	654987	655990	-	915	-	low-molecular-weight cysteine-rich 69	-
gene:MD17G1077000	8.47777	3.88308	61.3021	1.64916	1.09961	0.964592	24.5543	1.23779	4.29253	0.000985038	0.0492078	MD17G1077000	Chr17	6377432	6378061	-	630	-	Ankyrin repeat family protein	-
gene:MD08G1022500	97.4943	76.6909	215.095	16.4916	0	2.89378	129.76	6.46179	4.29068	3.9e-06	0.000902634	MD08G1022500	Chr08	1648693	1654146	-	1551	-	peptide transporter 1	-
gene:MD08G1084500	40.2694	1296.95	101.095	32.9832	15.3946	25.0794	479.438	24.4857	4.289	2.31e-05	0.00365393	MD08G1084500	Chr08	7000965	7002453	-	1372	-	alpha/beta-Hydrolases superfamily protein	-
gene:MD06G1133200	334.872	51.4509	609.795	44.5273	4.39845	2.89378	332.039	17.2732	4.2533	3.55e-05	0.00493245	MD06G1133200	Chr06	27729640	27732821	+	1790	-	basic helix-loop-helix (bHLH) DNA-binding superfamily protein	HLH
gene:MD11G1239100	29.6722	27.1816	51.6228	0.82458	0	4.82296	36.1589	1.88251	4.25126	3.88e-06	0.000902634	MD11G1239100	Chr11	34699940	34704071	+	1627	-	HAL2-like	-
gene:MD05G1088200	32.8513	23.2985	105.397	2.47374	1.09961	4.82296	53.8488	2.79877	4.25082	1.61e-06	0.000422517	MD05G1088200	Chr05	18857612	18861491	+	1723	-	sodium:hydrogen antiporter 1	-
gene:MD03G1066000	73.1207	1200.84	160.246	25.562	37.3868	12.5397	478.07	25.1628	4.25009	2.55e-06	0.000622087	MD03G1066000	Chr03	5277766	5282454	+	2298	-	glutamine-dependent asparagine synthase 1	-
gene:MD15G1264200	784.193	222.307	1786.37	51.124	17.5938	79.0965	930.955	49.2714	4.23758	1.16e-08	1.03e-05	MD15G1264200	Chr15	22646734	22650279	-	1891	-	Sulfite exporter TauE/SafE family protein	-
gene:MD00G1095600	29.6722	8.73694	26.8869	3.29832	0	0	21.7653	1.09944	4.19054	0.000552956	0.033156	MD00G1095600	Chr00	19928383	19932896	+	1980	-	silencing defective 5	-
gene:MD12G1022700	7.41805	34.9477	48.3964	0	3.29884	1.92918	30.2541	1.74267	4.18474	0.000160413	0.0144558	MD12G1022700	Chr12	2254627	2256168	-	1542	-	cytochrome P450	p450
gene:MD04G1170900	69.9416	1585.27	155.944	23.9128	47.2833	29.9023	603.718	33.6995	4.16535	9.81e-06	0.00196299	MD04G1170900	Chr04	26248958	26251656	+	1342	-	Peroxidase superfamily protein	-
gene:MD01G1190800	14.8361	9.70771	40.8681	1.64916	1.09961	0.964592	21.804	1.23779	4.1157	0.000153313	0.0140613	MD01G1190800	Chr01	28930011	28931121	-	831	-	-	-
gene:MD13G1006600	114.45	22.3277	80.6607	3.29832	2.19922	7.71673	72.4794	4.40476	4.0341	4.54e-07	0.000163782	MD13G1006600	Chr13	419574	422887	-	1354	-	glutamine synthetase 1	-
gene:MD01G1214500	13.7764	14.5616	16.1321	0.82458	0	1.92918	14.8234	0.917921	3.97473	0.000374563	0.0262703	MD01G1214500	Chr01	30790168	30791244	+	1077	-	cytokinin response factor 4	AP2
gene:MD16G1178300	38.15	14.5616	95.7173	8.2458	0	0.964592	49.4763	3.07013	3.95572	0.000387487	0.0265176	MD16G1178300	Chr16	15223077	15225518	-	1605	-	Protein kinase superfamily protein	Pkinase_Tyr
gene:MD06G1041900	75.2402	22.3277	107.548	3.29832	3.29884	6.75214	68.3718	4.44977	3.94123	2.72e-07	0.000115587	MD06G1041900	Chr06	5550174	5554864	-	789	-	Plant invertase/pectin methylesterase inhibitor superfamily protein	-
gene:MD11G1074900	867.911	236.868	1523.95	27.2111	29.6895	114.786	876.243	57.229	3.93659	1.14e-07	5.59e-05	MD11G1074900	Chr11	6348409	6352616	+	2223	-	cation exchanger 3	Na_Ca_ex
gene:MD05G1119300	808.567	912.525	877.588	119.564	31.8888	18.3272	866.227	56.5934	3.92968	2.47e-10	5.9e-07	MD05G1119300	Chr05	24041678	24047281	-	2202	-	Major facilitator superfamily protein	-
gene:MD13G1044200	105.972	30.0939	204.34	4.1229	8.7969	9.64592	113.469	7.52191	3.92615	2.04e-07	8.92e-05	MD13G1044200	Chr13	3071804	3073966	+	1608	-	Aluminium activated malate transporter family protein	-
gene:MD10G1239000	10.5972	131.054	30.1133	4.1229	3.29884	3.85837	57.2549	3.76004	3.92561	4.87e-05	0.00628711	MD10G1239000	Chr10	33523306	33527254	-	2526	-	Zinc finger (C3HC4-type RING finger) family protein	VWA
gene:MD15G1294700	44.5083	232.985	247.359	23.9128	5.49806	4.82296	174.951	11.4113	3.92013	1.11e-06	0.000318284	MD15G1294700	Chr15	27556876	27558385	-	1428	-	LOB domain-containing protein 37	-
gene:MD14G1200300	25.4333	7.76617	158.095	1.64916	9.89651	1.92918	63.7648	4.49162	3.85313	0.000684435	0.0379562	MD14G1200300	Chr14	28979545	28980694	+	809	-	Gibberellin-regulated family protein	-
gene:MD06G1134100	3482.24	1675.55	2671.48	411.466	72.5744	59.8047	2609.76	181.282	3.84569	5.05e-08	3.01e-05	MD06G1134100	Chr06	27838905	27840149	+	848	-	Chlorophyll A-B binding family protein	-
gene:MD10G1330900	805.388	233.956	1324.99	78.3351	26.3907	65.5922	788.11	56.7727	3.7915	3.57e-09	4.89e-06	MD10G1330900	Chr10	40908806	40910299	-	1020	-	-	-
gene:MD11G1009700	1463.47	352.39	3008.11	89.8792	60.4787	203.529	1607.99	117.962	3.76844	1.77e-07	7.92e-05	MD11G1009700	Chr11	769877	771790	-	1768	-	Amino acid permease family protein	-
gene:MD10G1021700	16.9555	17.4739	25.8114	4.1229	0	0	20.0803	1.3743	3.75818	0.000809266	0.0420693	MD10G1021700	Chr10	2698855	2699839	-	429	-	-	-
gene:MD05G1359900	39.2097	49.5093	47.3209	6.59664	2.19922	0.964592	45.3466	3.25349	3.74532	1.03e-07	5.23e-05	MD05G1359900	Chr05	47467924	47470767	-	1909	-	inositol transporter 4	Sugar_tr
gene:MD09G1217300	24.3736	17.4739	135.51	9.07038	1.09961	2.89378	59.1191	4.35459	3.72953	0.000229062	0.0183962	MD09G1217300	Chr09	21710026	21718666	+	4736	-	pleiotropic drug resistance 12	ABC2_membrane
gene:MD05G1188000	29.6722	15.5323	30.1133	1.64916	1.09961	2.89378	25.1059	1.88085	3.72568	1.48e-05	0.00258366	MD05G1188000	Chr05	31603983	31604472	-	395	-	Protein of unknown function	-
gene:MD09G1175900	32.8513	20.3862	27.9624	5.77206	0	0	27.0666	1.92402	3.72426	0.000667178	0.0373691	MD09G1175900	Chr09	15014088	15014793	-	614	-	-	-
gene:MD15G1252300	39.2097	11.6492	69.9059	4.1229	0	4.82296	40.2549	2.98195	3.71892	0.000146481	0.0137603	MD15G1252300	Chr15	21319998	21322083	-	1376	-	Peroxidase superfamily protein	-
gene:MD02G1149600	899.703	257.254	1570.19	41.229	43.9845	124.432	909.051	69.882	3.70141	4.85e-08	2.95e-05	MD02G1149600	Chr02	12317148	12320639	-	1866	-	Sulfite exporter TauE/SafE family protein	-
gene:MD08G1093800	167.436	55.3339	430.19	42.0536	2.19922	5.78755	217.653	16.6801	3.69272	0.000194631	0.016445	MD08G1093800	Chr08	7791325	7793550	+	1419	-	Serine/threonine-protein kinase WNK (With No Lysine)-related	-
gene:MD08G1186000	3558.54	692.16	3561.98	214.391	269.405	122.503	2604.23	202.1	3.68799	1.02e-09	2.01e-06	MD08G1186000	Chr08	23438222	23439171	-	903	-	Phosphate-responsive 1 family protein	-
gene:MD00G1152400	97.4943	67.954	57.0002	1.64916	2.19922	13.5043	74.1495	5.78422	3.6845	1.11e-06	0.000318284	MD00G1152400	Chr00	33407618	33408682	-	1065	-	sulfotransferase 2A	Sulfotransfer_1
gene:MD03G1006600	2372.72	589.258	4732.09	150.074	125.356	333.749	2564.69	203.059	3.65866	1.05e-07	5.23e-05	MD03G1006600	Chr03	541745	543668	-	1792	-	Amino acid permease family protein	-
gene:MD07G1036200	149.421	33.0062	288.227	2.47374	9.89651	25.0794	156.885	12.4832	3.65669	4.11e-05	0.00554614	MD07G1036200	Chr07	2973537	2977242	-	1195	-	annexin 8	-
gene:MD03G1104300	24.3736	9.70771	45.17	4.1229	0	1.92918	26.4171	2.01736	3.64434	0.00041156	0.0274126	MD03G1104300	Chr03	8956960	8958217	-	666	-	histidine biosynthesis bifunctional protein (HISIE)	-
gene:MD07G1111500	105.972	21.357	241.982	10.7195	4.39845	14.4689	123.104	9.86229	3.63357	1.49e-05	0.00258366	MD07G1111500	Chr07	12809267	12811629	+	1637	-	squamosa promoter binding protein-like 8	SBP
gene:MD09G1200500	91.136	815.447	150.567	68.4402	2.19922	16.3981	352.383	29.0125	3.59607	0.000539994	0.0326949	MD09G1200500	Chr09	18371051	18373877	+	1108	-	HAD superfamily	-
gene:MD00G1167000	241.616	304.822	1518.57	63.4927	17.5938	91.6362	688.337	57.5742	3.57751	5.03e-06	0.00111379	MD00G1167000	Chr00	38246708	38248500	-	1655	-	cytochrome P450	p450
gene:MD11G1012300	234.198	172.797	281.775	13.1933	13.1953	32.7961	229.59	19.7283	3.54104	3.33e-14	2.58e-10	MD11G1012300	Chr11	886298	887248	-	951	-	Family of unknown function (DUF716)	-
gene:MD05G1074200	46.6277	26.2108	24.7359	3.29832	4.39845	0.964592	32.5248	2.88712	3.50572	5e-06	0.00111379	MD05G1074200	Chr05	15601515	15607421	+	1800	-	2-oxoglutarate (2OG) and Fe(II)-dependent oxygenase superfamily protein	2OG-FeII_Oxy
gene:MD03G1090700	149.421	47.5678	287.152	28.8603	4.39845	10.6105	161.38	14.6231	3.44815	1.43e-05	0.00251752	MD03G1090700	Chr03	7513108	7516755	+	1351	-	expansin A4	-
gene:MD07G1082700	43.4486	15.5323	64.5285	9.07038	0	1.92918	41.1698	3.66652	3.43767	0.000687325	0.0379805	MD07G1082700	Chr07	8103711	8110134	-	2407	-	nitrate transporter 1.5	-
gene:MD09G1187300	68.8819	15.5323	67.755	4.94748	6.59767	2.89378	50.7231	4.81298	3.40408	1.15e-05	0.00216744	MD09G1187300	Chr09	16328595	16330379	-	1785	-	hydroxyproline-rich glycoprotein family protein	-
gene:MD15G1184500	180.153	72.8078	48.3964	5.77206	13.1953	10.6105	100.452	9.85931	3.36326	2.61e-07	0.000112314	MD15G1184500	Chr15	14555622	14557864	+	1820	-	polyol/monosaccharide transporter 5	Sugar_tr
gene:MD09G1234800	369.843	506.742	566.776	54.4223	72.5744	13.5043	481.12	46.8337	3.36306	1.04e-09	2.01e-06	MD09G1234800	Chr09	29506566	29510529	-	3114	-	trehalose-phosphatase/synthase 7	-
gene:MD14G1169600	127.167	208.716	554.945	22.2637	31.8888	33.7607	296.943	29.3044	3.34362	9.95e-09	9.95e-06	MD14G1169600	Chr14	26309154	26311377	+	1879	-	cytochrome P450	p450
gene:MD07G1210700	23.3139	25.24	25.8114	4.1229	2.19922	0.964592	24.7884	2.42891	3.31441	2.05e-05	0.00332008	MD07G1210700	Chr07	28969132	28969626	+	495	-	HSP20-like chaperones superfamily protein	-
gene:MD11G1195800	48.7472	58.2462	173.152	12.3687	4.39845	11.5751	93.3817	9.44742	3.28937	1.59e-06	0.000422305	MD11G1195800	Chr11	28045607	28050722	-	2402	-	Glycosyl hydrolases family 32 protein	-
gene:MD02G1291200	221.482	2156.08	134.434	141.003	35.1876	84.8841	837.333	87.025	3.26496	0.000433736	0.0281975	MD02G1291200	Chr02	34695126	34698941	-	1160	-	annexin 4	-
gene:MD03G1010300	665.505	134.937	823.814	45.3519	29.6895	94.53	541.419	56.5238	3.25871	1.59e-06	0.000422305	MD03G1010300	Chr03	790344	791294	-	951	-	Family of unknown function (DUF716)	-
gene:MD07G1097400	23.3139	16.5031	86.0381	5.77206	4.39845	2.89378	41.9517	4.35476	3.25795	0.000131957	0.0130589	MD07G1097400	Chr07	10686391	10688506	-	885	-	cyclin p4	-
gene:MD00G1105300	521.383	425.198	283.926	81.6334	9.89651	38.5837	410.169	43.3712	3.23326	4.66e-07	0.000166065	MD00G1105300	Chr00	22004253	22004861	+	609	-	Plant invertase/pectin methylesterase inhibitor superfamily protein	-
gene:MD15G1095200	173.794	558.193	494.719	88.2301	17.5938	24.1148	408.902	43.3129	3.23171	1.95e-06	0.000487015	MD15G1095200	Chr15	6647827	6649281	-	1006	-	Phosphorylase superfamily protein	-
gene:MD05G1166600	94.3152	18.4446	154.868	10.7195	2.19922	15.4335	89.2094	9.45075	3.22739	0.000186248	0.0160827	MD05G1166600	Chr05	29646084	29648745	+	2348	-	O-Glycosyl hydrolases family 17 protein	Glyco_hydro_17
gene:MD17G1101500	49.8069	6.7954	74.2078	4.94748	3.29884	5.78755	43.6034	4.67796	3.21162	0.000392053	0.0265944	MD17G1101500	Chr17	8619744	8626669	-	2811	-	ERD (early-responsive to dehydration stress) family protein	-
gene:MD10G1140700	344.409	67.954	195.737	28.8603	24.1915	12.5397	202.7	21.8638	3.20996	4.1e-07	0.000149669	MD10G1140700	Chr10	22518880	22520267	+	1388	-	-	-
gene:MD02G1013500	865.792	3533.61	1789.59	454.344	139.651	75.2382	2063	223.078	3.20799	5.34e-06	0.00116504	MD02G1013500	Chr02	859828	860197	+	306	-	-	-
gene:MD15G1248200	1787.75	467.912	2551.03	141.003	85.7698	296.13	1602.23	174.301	3.19998	8.87e-07	0.000279694	MD15G1248200	Chr15	20692664	20693835	+	892	-	Lactoylglutathione lyase / glyoxalase I family protein	Glyoxalase
gene:MD17G1021700	34.9708	31.0647	63.4531	9.89496	1.09961	2.89378	43.1628	4.62945	3.17057	5.2e-05	0.00649636	MD17G1021700	Chr17	1617444	1619693	+	1737	-	GDSL-like Lipase/Acylhydrolase superfamily protein	Lipase_GDSL
gene:MD15G1023700	191.809	30.0939	149.491	21.4391	10.9961	8.68133	123.798	13.7055	3.16524	1.2e-05	0.00224094	MD15G1023700	Chr15	1392497	1394573	+	1334	-	jasmonic acid carboxyl methyltransferase	-
gene:MD12G1164800	16.9555	47.5678	74.2078	1.64916	9.89651	4.82296	46.2437	5.45621	3.11629	0.000157052	0.0142277	MD12G1164800	Chr12	24612609	24615877	-	2259	-	proline-rich family protein	-
gene:MD03G1140700	79.4791	55.3339	134.434	2.47374	7.69729	21.221	89.7492	10.464	3.108	2.25e-05	0.00357606	MD03G1140700	Chr03	14812378	14814078	-	1701	-	cytochrome P450	p450
gene:MD13G1138100	1939.29	597.024	3741.58	164.091	246.313	320.244	2092.63	243.55	3.10331	3.03e-07	0.000121926	MD13G1138100	Chr13	10626956	10630824	-	1977	-	Saposin-like aspartyl protease family protein	Asp
gene:MD15G1038300	50.8666	16.5031	82.8116	7.42122	3.29884	6.75214	50.0604	5.82407	3.08564	4.91e-05	0.00628711	MD15G1038300	Chr15	2672283	2674975	+	1989	-	ARM repeat superfamily protein	-
gene:MD10G1309900	82.6582	185.417	367.813	7.42122	26.3907	41.4774	211.963	25.0965	3.08353	1.39e-05	0.00251661	MD10G1309900	Chr10	39460337	39463098	-	1996	-	terpene synthase 14	-
gene:MD17G1048300	176.973	188.33	200.038	37.1061	23.0919	7.71673	188.447	22.6382	3.04846	4.24e-09	5.47e-06	MD17G1048300	Chr17	3514629	3517317	+	1255	-	Protein of unknown function (DUF1637)	-
gene:MD08G1185800	1371.28	274.728	1432.53	91.5284	167.141	115.751	1026.18	124.807	3.04063	2.97e-07	0.000121156	MD08G1185800	Chr08	23430750	23431445	-	624	-	-	-
gene:MD04G1189100	31.7916	29.1231	77.4342	1.64916	8.7969	6.75214	46.1163	5.73273	3.03747	5.89e-05	0.00708232	MD04G1189100	Chr04	27958431	27959151	-	654	-	NADH-Ubiquinone/plastoquinone (complex I) protein	-
gene:MD05G1042900	384.679	298.997	210.793	37.9307	58.2795	14.4689	298.156	36.893	3.01937	5.12e-09	6.35e-06	MD05G1042900	Chr05	7300835	7301716	-	882	-	EXORDIUM like 2	-
gene:MD02G1169800	98.554	44.6555	294.68	22.2637	16.4942	15.4335	145.963	18.0638	3.01043	1.42e-05	0.00251752	MD02G1169800	Chr02	14682621	14684331	+	1472	-	Zinc-binding dehydrogenase family protein	ADH_zinc_N
gene:MD00G1127200	24.3736	9.70771	51.6228	2.47374	4.39845	3.85837	28.568	3.57685	3.01031	0.000514826	0.0316032	MD00G1127200	Chr00	26957634	26959277	+	1644	-	Eukaryotic aspartyl protease family protein	-
gene:MD15G1021000	1305.58	1169.78	2305.82	238.304	297.995	66.5568	1593.72	200.952	2.98786	6.42e-08	3.56e-05	MD15G1021000	Chr15	1213265	1216601	+	1112	-	thioredoxin H-type 1	-
gene:MD08G1185900	666.564	122.317	460.304	65.9664	61.5783	29.9023	416.395	52.4824	2.98734	1.35e-06	0.000369921	MD08G1185900	Chr08	23431505	23431774	+	270	-	Phosphate-responsive 1 family protein	-
gene:MD16G1043700	94.3152	63.1001	254.888	22.2637	15.3946	14.4689	137.434	17.3757	2.97752	1.13e-06	0.000319097	MD16G1043700	Chr16	3070047	3075265	-	3401	-	alpha-xylosidase 1	Glyco_hydro_31
gene:MD02G1110500	1392.47	408.695	2158.48	141.003	94.5667	271.05	1319.88	168.873	2.96593	1.8e-06	0.000460959	MD02G1110500	Chr02	8988478	8989766	+	1015	-	Lactoylglutathione lyase / glyoxalase I family protein	Glyoxalase
gene:MD08G1007300	132.465	30.0939	184.982	9.89496	7.69729	27.0086	115.847	14.8669	2.96005	8.83e-05	0.00971078	MD08G1007300	Chr08	569254	575283	-	1935	-	Major facilitator superfamily protein	MFS_1
gene:MD02G1080400	38.15	344.624	75.2833	24.7374	9.89651	24.1148	152.686	19.5829	2.9586	0.000246544	0.0193002	MD02G1080400	Chr02	6326967	6328088	+	1122	-	Protein of unknown function	-
gene:MD02G1066700	16.9555	63.1001	54.8493	9.89496	3.29884	3.85837	44.9683	5.68406	2.95763	0.000104061	0.0111638	MD02G1066700	Chr02	5452096	5453661	+	1566	-	MATE efflux family protein	MatE
gene:MD16G1191500	171.675	1716.32	609.795	75.8614	87.969	160.122	832.597	107.984	2.94715	4.08e-05	0.00554563	MD16G1191500	Chr16	16911374	16913990	-	1240	-	Haloacid dehalogenase-like hydrolase (HAD) superfamily protein	-
gene:MD04G1139000	163.197	1267.83	246.284	97.3005	68.176	54.0171	559.103	73.1645	2.93322	5.12e-05	0.00643685	MD04G1139000	Chr04	22739255	22742707	+	1400	-	Encodes a protein involved in salt tolerance	-
gene:MD02G1060100	14.8361	37.8601	49.4719	4.1229	5.49806	3.85837	34.056	4.49311	2.9314	6.21e-05	0.00731446	MD02G1060100	Chr02	4805900	4809387	+	2000	-	alpha/beta-Hydrolases superfamily protein	-
gene:MD01G1089300	123.987	47.5678	172.076	36.2815	5.49806	2.89378	114.544	14.8911	2.92738	0.000921634	0.0468371	MD01G1089300	Chr01	20236399	20239050	+	1745	-	basic helix-loop-helix (bHLH) DNA-binding superfamily protein	HLH
gene:MD02G1166700	136.704	183.476	323.718	27.2111	43.9845	14.4689	214.633	28.5548	2.91601	2.81e-08	1.9e-05	MD02G1166700	Chr02	14302904	14304995	+	1544	-	Homeodomain-like superfamily protein	Myb_DNA-binding
gene:MD05G1069700	167.436	140.762	394.7	61.0189	15.3946	16.3981	234.299	30.9372	2.91097	1.02e-05	0.00200855	MD05G1069700	Chr05	13474169	13477021	-	1852	-	polyol/monosaccharide transporter 5	Sugar_tr
gene:MD05G1282000	313.677	964.946	426.964	53.5977	120.957	54.0171	568.529	76.1907	2.90336	7.65e-08	4.01e-05	MD05G1282000	Chr05	41576114	41577013	-	482	-	jasmonate-zim-domain protein 8	Zim
gene:MD02G1004100	1056.54	280.553	1359.4	289.428	28.5899	46.3004	898.832	121.439	2.88548	0.000659724	0.037117	MD02G1004100	Chr02	288421	289495	-	852	-	Protein of unknown function	-
gene:MD14G1242700	797.97	428.11	1412.1	294.375	27.4903	36.6545	879.393	119.507	2.87693	0.000619272	0.0359579	MD14G1242700	Chr14	32108140	32110957	-	1267	-	glutamate decarboxylase 4	-
gene:MD05G1167400	1312.99	3516.13	2863.99	496.397	252.911	299.988	2564.37	349.765	2.87329	1.8e-10	4.65e-07	MD05G1167400	Chr05	29748770	29751777	-	1324	-	Oxidoreductase	ADH_N
gene:MD09G1119100	379.38	105.814	707.663	105.546	39.586	17.3627	397.619	54.165	2.87229	0.000196915	0.0164983	MD09G1119100	Chr09	9184731	9187650	-	1331	-	FASCICLIN-like arabinoogalactan 7	-
gene:MD02G1259000	50.8666	83.4863	65.604	11.5441	10.9961	5.78755	66.6523	9.4426	2.81779	2.2e-08	1.59e-05	MD02G1259000	Chr02	31241903	31246657	-	2069	-	cationic amino acid transporter 7	-
gene:MD10G1246900	40.2694	68.9247	45.17	4.1229	5.49806	12.5397	51.4547	7.38689	2.80845	3.56e-06	0.000842458	MD10G1246900	Chr10	33976345	33977641	-	845	-	oxidative stress 3	-
gene:MD04G1019100	290.364	114.551	286.077	36.2815	42.8849	20.2564	230.33	33.1409	2.79833	1.82e-08	1.44e-05	MD04G1019100	Chr04	2205784	2209451	-	3176	-	Leucine-rich repeat protein kinase family protein	Pkinase_Tyr
gene:MD12G1150100	47.6874	14.5616	50.5474	5.77206	6.59767	3.85837	37.5988	5.40937	2.79817	0.00011468	0.0118899	MD12G1150100	Chr12	23034943	23042247	+	4527	-	cysteine-rich RLK (RECEPTOR-like protein kinase) 8	RVT_2
gene:MD15G1095300	101.733	353.361	394.7	75.8614	13.1953	32.7961	283.264	40.6176	2.7951	6.1e-05	0.00727488	MD15G1095300	Chr15	6649283	6650632	-	906	-	Phosphorylase superfamily protein	-
gene:MD05G1327100	85.8374	77.6617	272.095	27.2111	17.5938	18.3272	145.198	21.0441	2.78057	3.48e-06	0.000829347	MD05G1327100	Chr05	45320230	45322272	+	1310	-	Cyclin D6	Cyclin_C
gene:MD11G1074100	48.7472	19.4154	97.8683	7.42122	13.1953	3.85837	55.3436	8.15831	2.77229	0.000281872	0.0212604	MD11G1074100	Chr11	6262739	6263389	+	651	-	Protein of unknown function (DUF679)	-
gene:MD01G1195400	86.8971	602.849	182.831	86.5809	13.1953	28.9378	290.859	42.9047	2.75612	0.000764496	0.0407206	MD01G1195400	Chr01	29377997	29379675	+	1475	-	GroES-like zinc-binding alcohol dehydrogenase family protein	ADH_N
gene:MD03G1227500	381.5	1232.88	1153.99	194.601	129.754	99.353	922.788	141.236	2.70678	6.8e-08	3.7e-05	MD03G1227500	Chr03	31313899	31315306	+	652	-	metallothionein 3	-
gene:MD07G1005700	32.8513	54.3632	20.434	8.2458	3.29884	4.82296	35.8829	5.45587	2.6942	0.000104075	0.0111638	MD07G1005700	Chr07	579047	579583	+	431	-	Bifunctional inhibitor/lipid-transfer protein/seed storage 2S albumin superfamily protein	-
gene:MD17G1194600	25.4333	12.62	27.9624	4.94748	2.19922	2.89378	22.0052	3.34683	2.68522	0.000562687	0.0334804	MD17G1194600	Chr17	23311259	23312597	+	917	-	Late embryogenesis abundant (LEA) hydroxyproline-rich glycoprotein family	-
gene:MD17G1155800	391.037	189.3	992.664	135.231	60.4787	54.0171	524.334	83.2423	2.65247	3.33e-05	0.00473274	MD17G1155800	Chr17	14833669	14840018	-	3578	-	autoinhibited H(+)-ATPase isoform 10	E1-E2_ATPase
gene:MD16G1097600	26.493	67.954	37.6416	12.3687	6.59767	1.92918	44.0295	6.96519	2.64391	0.00036724	0.0258737	MD16G1097600	Chr16	6808791	6811933	-	2372	-	cysteine-rich RLK (RECEPTOR-like protein kinase) 3	Pkinase
gene:MD04G1027600	125.047	148.528	312.963	56.0715	9.89651	28.9378	195.513	31.6352	2.61759	4.46e-05	0.00588982	MD04G1027600	Chr04	3158664	3162428	+	3664	-	Leucine-rich receptor-like protein kinase family protein	Pkinase
gene:MD10G1075000	122.928	53.3924	238.756	10.7195	7.69729	49.1942	138.359	22.537	2.61691	0.000994304	0.0493212	MD10G1075000	Chr10	10622891	10624868	-	1798	-	3-ketoacyl-CoA synthase 4	-
gene:MD16G1237000	217.243	134.937	420.511	92.353	12.0957	22.1856	257.564	42.2114	2.60174	0.000494832	0.0306247	MD16G1237000	Chr16	24939739	24952460	-	2263	-	cycloartenol synthase 1	-
gene:MD05G1112200	34.9708	26.2108	63.4531	4.94748	12.0957	3.85837	41.5449	6.9672	2.5989	0.00014257	0.0135253	MD05G1112200	Chr05	23066012	23069192	-	1961	-	FAD/NAD(P)-binding oxidoreductase family protein	-
gene:MD14G1235200	77.3596	86.3986	233.378	46.1765	13.1953	5.78755	132.379	21.7198	2.59689	0.000797327	0.0417909	MD14G1235200	Chr14	31516390	31517765	+	979	-	FKBP-like peptidyl-prolyl cis-trans isomerase family protein	FKBP_C
gene:MD09G1030800	232.079	527.129	368.888	108.02	43.9845	35.6899	376.032	62.5648	2.58235	8.5e-07	0.000271802	MD09G1030800	Chr09	1878958	1882492	+	1866	-	monodehydroascorbate reductase 4	Pyr_redox_2
gene:MD10G1325900	56.1652	133.966	86.0381	17.3162	14.295	14.4689	92.0565	15.36	2.58048	1.34e-07	6.39e-05	MD10G1325900	Chr10	40625349	40627540	+	904	-	Chaperonin-like RbcX protein	-
gene:MD12G1246800	149.421	48.5385	310.812	23.9128	9.89651	51.1234	169.591	28.3109	2.57954	0.000705918	0.0385408	MD12G1246800	Chr12	31703228	31704831	-	1504	-	-	-
gene:MD06G1105900	99.6138	115.522	352.756	46.1765	18.6934	29.9023	189.297	31.5907	2.57614	2.42e-05	0.00374121	MD06G1105900	Chr06	24470237	24474706	+	2430	-	glycosyl hydrolase 9C2	-
gene:MD12G1064000	112.33	181.534	245.208	63.4927	9.89651	17.3627	179.691	30.2506	2.55925	0.000162189	0.0145735	MD12G1064000	Chr12	7454665	7457269	+	1040	-	basic helix-loop-helix (bHLH) DNA-binding superfamily protein	-
gene:MD16G1053900	105.972	291.231	269.944	70.0893	18.6934	24.1148	222.383	37.6325	2.55474	3.35e-05	0.00473274	MD16G1053900	Chr16	3814621	3817479	+	1856	-	Transmembrane amino acid transporter family protein	Aa_trans
gene:MD04G1216300	529.86	878.548	1034.61	249.848	82.4709	83.9195	814.339	138.746	2.55026	8.93e-07	0.000279694	MD04G1216300	Chr04	29895775	29896804	-	744	-	-	-
gene:MD06G1215300	610.399	563.047	691.531	164.916	104.463	49.1942	621.659	106.191	2.54693	1.07e-08	1.03e-05	MD06G1215300	Chr06	34755362	34756102	-	741	-	Protein of unknown function	-
gene:MD04G1067700	779.955	296.085	937.815	204.496	80.2717	63.6631	671.285	116.144	2.52835	1.32e-05	0.00242015	MD04G1067700	Chr04	9138605	9139399	+	795	-	Integrase-type DNA-binding superfamily protein	AP2
gene:MD15G1372200	5655.73	1844.46	8647.9	1657.41	610.285	598.047	5382.7	955.246	2.49408	5e-05	0.00637313	MD15G1372200	Chr15	45378562	45379554	+	993	-	Phosphate-responsive 1 family protein	-
gene:MD07G1303600	525.622	330.062	702.286	161.618	57.1798	57.8755	519.323	92.2244	2.48906	1.37e-06	0.0003733	MD07G1303600	Chr07	36122614	36122943	-	330	-	response to low sulfur 4	-
gene:MD14G1172500	170.615	255.313	215.095	51.9486	43.9845	18.3272	213.674	38.0868	2.48572	2.16e-08	1.59e-05	MD14G1172500	Chr14	26640834	26646282	+	2976	-	Copper amine oxidase family protein	-
gene:MD10G1055500	85.8374	120.376	174.227	43.7027	4.39845	20.2564	126.813	22.7859	2.463	0.000433878	0.0281975	MD10G1055500	Chr10	7545825	7547111	-	812	-	Protein of unknown function	-
gene:MD17G1238700	182.272	353.361	325.869	22.2637	115.459	19.2918	287.167	52.3383	2.4624	0.00037606	0.0263157	MD17G1238700	Chr17	28844580	28845450	-	696	-	Protein of unknown function (DUF506)	-
gene:MD14G1207600	243.736	109.697	182.831	61.0189	9.89651	26.044	178.755	32.3198	2.45662	0.000117445	0.0120957	MD14G1207600	Chr14	29464497	29465903	+	1204	-	2-oxoglutarate (2OG) and Fe(II)-dependent oxygenase superfamily protein	2OG-FeII_Oxy
gene:MD07G1255800	26.493	42.7139	107.548	15.667	6.59767	9.64592	58.9182	10.6369	2.45494	0.000405999	0.0273014	MD07G1255800	Chr07	32284234	32284878	-	645	-	Plant invertase/pectin methylesterase inhibitor superfamily protein	-
gene:MD07G1284200	1343.73	1488.19	1741.2	423.01	268.305	144.689	1524.37	278.668	2.45051	3.49e-09	4.89e-06	MD07G1284200	Chr07	34680863	34682549	+	1541	-	cytokinin response factor 4	AP2
gene:MD12G1063900	217.243	249.488	539.889	104.722	45.0841	33.7607	335.54	61.1888	2.45029	1.05e-05	0.00204175	MD12G1063900	Chr12	7451894	7454663	+	2252	-	basic helix-loop-helix (bHLH) DNA-binding superfamily protein	-
gene:MD07G1216200	928.315	827.097	2101.48	212.742	406.857	115.751	1285.63	245.116	2.39182	1.43e-05	0.00251752	MD07G1216200	Chr07	29367302	29371681	+	2063	-	anthranilate synthase alpha subunit 1	-
gene:MD10G1302100	29.6722	33.0062	58.0757	5.77206	8.7969	8.68133	40.2514	7.7501	2.38707	4.22e-05	0.00561275	MD10G1302100	Chr10	38903045	38904936	+	1603	-	Protein of unknown function (DUF761)	-
gene:MD03G1227300	5230.78	9355.32	7403.57	2085.36	1172.19	970.379	7329.89	1409.31	2.37854	1.24e-09	2.27e-06	MD03G1227300	Chr03	31295027	31296549	+	757	-	metallothionein 3	-
gene:MD03G1236200	51.9263	29.1231	115.076	15.667	15.3946	6.75214	65.3751	12.6046	2.37258	0.000383424	0.0264725	MD03G1236200	Chr03	32183531	32187701	-	1613	-	GroES-like zinc-binding alcohol dehydrogenase family protein	ADH_N
gene:MD12G1193600	256.452	80.574	411.907	92.353	25.2911	27.0086	249.645	48.2175	2.36663	0.000790462	0.041674	MD12G1193600	Chr12	27515828	27518397	-	2471	-	Protein of unknown function (DUF1191)	-
gene:MD03G1298300	56.1652	19.4154	106.472	16.4916	10.9961	7.71673	60.6842	11.7348	2.36203	0.000942037	0.0476036	MD03G1298300	Chr03	37388496	37390320	+	1624	-	P-loop containing nucleoside triphosphate hydrolases superfamily protein	-
gene:MD07G1229200	56.1652	168.914	65.604	23.9128	15.3946	17.3627	96.8944	18.89	2.35419	3.42e-05	0.00478105	MD07G1229200	Chr07	30429273	30432141	+	1695	-	Transmembrane amino acid transporter family protein	Aa_trans
gene:MD17G1091300	59.3444	157.265	220.473	21.4391	9.89651	54.0171	145.694	28.4509	2.35398	0.000751335	0.0402269	MD17G1091300	Chr17	7617046	7620576	-	1930	-	Terpenoid cyclases/Protein prenyltransferases superfamily protein	-
gene:MD17G1238800	154.719	264.05	296.831	27.2111	94.5667	19.2918	238.533	47.0232	2.34983	0.000148694	0.0138279	MD17G1238800	Chr17	28845452	28846116	+	453	-	-	-
gene:MD03G1116400	30.7319	57.2755	61.3021	12.3687	13.1953	3.85837	49.7698	9.80747	2.34473	0.000129865	0.013051	MD03G1116400	Chr03	10402815	10405866	+	1936	-	RING/U-box superfamily protein	-
gene:MD03G1289500	89.0166	43.6847	102.17	17.3162	20.8926	8.68133	78.2905	15.63	2.32673	1.9e-05	0.0031439	MD03G1289500	Chr03	36765972	36770812	-	1667	-	poly(ADP-ribose) polymerase	WGR
gene:MD13G1068300	206.646	150.469	353.831	45.3519	58.2795	39.5483	236.982	47.7265	2.3139	5.39e-08	3.15e-05	MD13G1068300	Chr13	4689097	4693664	-	2715	-	Early-responsive to dehydration stress protein (ERD4)	-
gene:MD12G1110000	696.237	164.06	1074.4	207.794	75.8733	105.141	644.899	129.603	2.31315	0.000460429	0.0293689	MD12G1110000	Chr12	17405593	17408025	-	1285	-	Protein of unknown function	-
gene:MD15G1087900	51.9263	52.4216	44.0945	17.3162	3.29884	8.68133	49.4808	9.76545	2.31054	0.000154779	0.0141538	MD15G1087900	Chr15	6119616	6120320	+	705	-	Protein of unknown function	-
gene:MD05G1102900	374.081	122.317	841.022	142.652	57.1798	72.3444	445.807	90.7255	2.29447	0.000621632	0.0359579	MD05G1102900	Chr05	21333109	21337038	-	1860	-	serine carboxypeptidase-like 18	Peptidase_S10
gene:MD16G1009000	101.733	243.663	138.736	47.0011	35.1876	17.3627	161.378	33.1838	2.27904	1.1e-05	0.00211935	MD16G1009000	Chr16	653133	654077	-	836	-	low-molecular-weight cysteine-rich 69	-
gene:MD09G1253000	115.51	143.674	326.945	62.6681	29.6895	27.9732	195.376	40.1103	2.27779	3.36e-05	0.00473274	MD09G1253000	Chr09	32410945	32413979	+	1440	-	abscisic acid (aba)-deficient 4	-
gene:MD16G1133900	980.242	295.114	1580.95	268.813	118.758	204.493	952.102	197.355	2.26918	0.000132631	0.0130589	MD16G1133900	Chr16	10281355	10284631	-	1933	-	Saposin-like aspartyl protease family protein	Asp
gene:MD03G1259100	158.958	100.96	271.02	70.9139	12.0957	27.0086	176.979	36.6727	2.2616	0.00065758	0.0370636	MD03G1259100	Chr03	34618317	34621012	+	1621	-	chlorophyllase 1	-
gene:MD01G1104700	260.691	174.739	274.246	89.0547	28.5899	29.9023	236.559	49.1823	2.25753	1.42e-05	0.00251752	MD01G1104700	Chr01	21790048	21793817	+	1315	-	Transmembrane amino acid transporter family protein	Aa_trans
gene:MD02G1025500	304.14	1440.62	339.85	178.109	168.241	91.6362	694.871	145.995	2.25095	0.000379808	0.0263401	MD02G1025500	Chr02	1927553	1930057	+	2186	-	Raffinose synthase family protein	-
gene:MD15G1104100	1275.9	786.324	2081.05	620.909	134.153	118.645	1381.09	291.235	2.24433	0.000834964	0.0431398	MD15G1104100	Chr15	7323453	7326288	-	1371	-	ChaC-like family protein	ChaC
gene:MD16G1030600	27.5527	68.9247	40.8681	6.59664	16.4942	6.75214	45.7818	9.94766	2.22425	0.000493374	0.0306247	MD16G1030600	Chr16	2187887	2188348	+	462	-	Protein of unknown function	-
gene:MD13G1189100	207.705	271.816	158.095	79.9843	23.0919	32.7961	212.539	45.2908	2.22179	1.98e-05	0.0032425	MD13G1189100	Chr13	16144850	16150276	-	1946	-	Major facilitator superfamily protein	Sugar_tr
gene:MD05G1128800	1073.5	349.477	645.285	109.669	192.432	141.795	689.42	147.965	2.22151	1.77e-06	0.000457069	MD05G1128800	Chr05	25253402	25258668	-	1996	-	SKU5 similar 5	-
gene:MD08G1006400	1092.57	365.981	1320.68	344.675	109.961	143.724	926.412	199.453	2.21392	0.000172208	0.015166	MD08G1006400	Chr08	529254	532476	+	1477	-	HMG (high mobility group) box protein with ARID/BRIGHT DNA-binding domain	ARID
gene:MD07G1150600	424.948	218.423	675.399	190.478	51.6818	44.3712	439.59	95.5103	2.19894	0.000697373	0.0383308	MD07G1150600	Chr07	21887777	21889240	-	1464	-	Eukaryotic aspartyl protease family protein	-
gene:MD03G1198300	44.5083	21.357	61.3021	11.5441	5.49806	10.6105	42.3891	9.21756	2.18489	0.000539039	0.0326949	MD03G1198300	Chr03	27135502	27136273	+	678	-	-	-
gene:MD05G1123700	158.958	111.639	214.02	42.0536	38.4864	26.044	161.539	35.528	2.18229	6.09e-08	3.49e-05	MD05G1123700	Chr05	24608584	24611120	-	1394	-	FAD/NAD(P)-binding oxidoreductase family protein	FAD_binding_3
gene:MD13G1027500	122.928	40.7724	125.831	24.7374	17.5938	21.221	96.5102	21.1841	2.18172	6e-05	0.00718207	MD13G1027500	Chr13	1975453	1975920	+	468	-	Protein of unknown function	-
gene:MD12G1168300	41.3291	74.7494	67.755	16.4916	16.4942	7.71673	61.2778	13.5675	2.17545	2.32e-05	0.00365393	MD12G1168300	Chr12	24873784	24875513	+	1371	-	Homeodomain-like superfamily protein	-
gene:MD08G1029900	300.961	74.7494	433.417	82.458	60.4787	36.6545	269.709	59.8637	2.16976	0.000595294	0.034951	MD08G1029900	Chr08	2169638	2171367	+	1036	-	tubby like protein 6	Tub
gene:MD02G1118600	64.643	25.24	64.5285	11.5441	14.295	8.68133	51.4705	11.5068	2.16377	0.000191736	0.0163274	MD02G1118600	Chr02	9625260	9627173	+	317	-	-	-
gene:MD01G1073600	3243.81	3372.46	1616.44	464.239	748.836	629.878	2744.23	614.318	2.15988	8.24e-09	8.52e-06	MD01G1073600	Chr01	17913620	17918552	+	4142	-	BCL-2-associated athanogene 6	-
gene:MD01G1113400	93.2554	177.651	325.869	65.9664	42.8849	26.044	198.925	44.9651	2.14188	0.000145098	0.0136719	MD01G1113400	Chr01	22726643	22730520	-	1864	-	related to AP2.7	AP2
gene:MD07G1241300	173.794	66.0124	349.53	31.334	32.9884	69.4506	196.445	44.591	2.13895	0.000824481	0.0426693	MD07G1241300	Chr07	31229843	31232694	+	2622	-	Ankyrin repeat family protein	-
gene:MD06G1180400	321.095	255.313	552.794	87.4055	53.881	114.786	376.401	85.3576	2.13825	1e-06	0.000299058	MD06G1180400	Chr06	31993310	31998987	-	1769	-	Calmodulin binding protein-like	-
gene:MD09G1070300	244.796	371.805	307.586	53.5977	85.7698	73.309	308.062	70.8922	2.12515	7.08e-11	2.41e-07	MD09G1070300	Chr09	4853891	4857553	-	2099	-	aminopeptidase M1	-
gene:MD08G1030000	423.888	122.317	609.795	124.512	86.8694	54.9817	385.333	88.7876	2.11609	0.000378776	0.0263401	MD08G1030000	Chr08	2171370	2172137	+	768	-	tubby like protein 6	Tub
gene:MD09G1152700	125.047	43.6847	100.019	9.07038	20.8926	32.7961	89.5837	20.9197	2.1038	0.000647486	0.0367075	MD09G1152700	Chr09	12142423	12143827	+	1187	-	xyloglucan endotransglucosylase/hydrolase 15	-
gene:MD06G1199300	218.303	160.177	374.266	108.845	39.586	26.044	250.915	58.1582	2.10364	0.000419305	0.0276563	MD06G1199300	Chr06	33303074	33308103	+	3643	-	Plant calmodulin-binding protein-related	-
gene:MD15G1343900	7414.87	12862.7	14428.6	3216.69	3942.11	1074.56	11568.7	2744.45	2.07567	4.21e-05	0.00561275	MD15G1343900	Chr15	40038078	40040635	-	2042	-	amino acid permease 3	Aa_trans
gene:MD15G1317700	175.914	570.813	166.699	107.195	70.3752	42.442	304.475	73.3376	2.05245	0.00054773	0.0329062	MD15G1317700	Chr15	32760038	32762489	+	896	-	Protein of unknown function	-
gene:MD09G1158300	281.886	860.103	760.361	276.234	80.2717	104.176	634.117	153.561	2.04384	0.000521801	0.0319681	MD09G1158300	Chr09	12649687	12652097	+	2319	-	PEP1 receptor 1	Pkinase
gene:MD10G1120200	1230.34	1771.66	2157.4	737.999	147.348	372.332	1719.8	419.227	2.03543	0.000232968	0.0186336	MD10G1120200	Chr10	19688728	19691338	+	2008	-	Amidase family protein	Amidase
gene:MD08G1103200	258.572	610.615	501.172	215.215	64.8771	54.0171	456.786	111.37	2.03317	0.000653862	0.0369325	MD08G1103200	Chr08	8739812	8743881	-	1800	-	Protein of unknown function DUF829	-
gene:MD09G1048700	138.823	92.2232	178.529	42.8782	34.088	23.1502	136.525	33.3721	2.02758	1.94e-06	0.000487015	MD09G1048700	Chr09	3195438	3198556	-	1785	-	Polyvinylalcohol dehydrogenase	-
gene:MD01G1184600	339.111	280.553	550.644	186.355	51.6818	49.1942	390.102	95.7437	2.02254	0.000541132	0.0327	MD01G1184600	Chr01	28384993	28386399	-	1407	-	EXORDIUM like 3	-
gene:MD08G1183900	149.421	192.213	261.341	59.3698	73.674	17.3627	200.991	50.1355	2.00473	0.000214295	0.0175281	MD08G1183900	Chr08	22917700	22921068	+	1399	-	alpha/beta-Hydrolases superfamily protein	-
gene:MD05G1081400	376.201	152.411	418.36	145.126	41.7853	49.1942	315.657	78.7019	1.99933	0.000798072	0.0417909	MD05G1081400	Chr05	17044493	17048005	-	1857	-	cytochrome P450	p450
gene:MD03G1221700	46.6277	135.908	116.151	31.334	31.8888	11.5751	99.5623	24.9326	1.99819	0.00064642	0.0367075	MD03G1221700	Chr03	30565058	30569489	+	1913	-	HAL2-like	-
gene:MD04G1165000	989.779	726.137	388.247	171.513	261.708	95.4946	701.388	176.238	1.9938	4.56e-05	0.00599382	MD04G1165000	Chr04	25537282	25538961	+	949	-	PYR1-like 4	-
gene:MD10G1283200	104.912	265.991	162.397	47.8256	43.9845	43.4066	177.767	45.0723	1.97975	4.23e-06	0.000964804	MD10G1283200	Chr10	37350769	37354417	-	1581	-	GDSL-like Lipase/Acylhydrolase superfamily protein	Lipase_GDSL
gene:MD04G1137400	46.6277	69.8955	80.6607	20.6145	16.4942	13.5043	65.728	16.871	1.95607	1.41e-05	0.00251752	MD04G1137400	Chr04	22502005	22505437	+	2022	-	Protein of unknown function (DUF3411)	-
gene:MD01G1185500	5147.06	1166.87	2506.93	1061.23	578.396	633.737	2940.29	757.789	1.95578	0.000304266	0.0224578	MD01G1185500	Chr01	28454060	28459181	-	1881	-	Enolase	-
gene:MD03G1290700	280.826	122.317	366.737	116.266	48.3829	33.7607	256.627	66.1365	1.95168	0.000913205	0.0465614	MD03G1290700	Chr03	36819890	36822533	-	1390	-	alpha/beta-Hydrolases superfamily protein	Abhydrolase_1
gene:MD17G1060500	26.493	63.1001	53.7738	17.3162	10.9961	8.68133	47.789	12.3312	1.945	0.000684426	0.0379562	MD17G1060500	Chr17	4914791	4916350	-	1560	-	HXXXD-type acyl-transferase family protein	-
gene:MD15G1382000	205.586	99.9894	239.831	61.8435	30.7891	49.1942	181.802	47.2756	1.93683	3.24e-05	0.00466606	MD15G1382000	Chr15	47100354	47102820	+	929	-	Nitrogen regulatory PII-like	-
gene:MD01G1211300	114.45	140.762	120.453	59.3698	13.1953	25.0794	125.222	32.5482	1.93165	0.000477464	0.0299623	MD01G1211300	Chr01	30486311	30491344	-	2952	-	P-loop containing nucleoside triphosphate hydrolases superfamily protein	AAA
gene:MD06G1052300	155.779	127.171	155.944	70.9139	23.0919	20.2564	146.298	38.0874	1.93128	0.000332612	0.0241474	MD06G1052300	Chr06	7542395	7543510	-	1116	-	carboxyesterase 20	Abhydrolase_3
gene:MD16G1127100	120.808	88.3401	200.038	41.229	40.6857	26.044	136.396	35.9862	1.92094	1.73e-05	0.00290896	MD16G1127100	Chr16	9245059	9246171	-	972	-	GRAM domain family protein	GRAM
gene:MD00G1106600	501.248	180.563	523.757	145.126	127.555	47.265	401.856	106.649	1.91303	0.000586163	0.0346115	MD00G1106600	Chr00	22381205	22382029	-	825	-	Late embryogenesis abundant (LEA) hydroxyproline-rich glycoprotein family	-
gene:MD11G1192200	112.33	57.2755	173.152	38.7553	16.4942	35.6899	114.252	30.3131	1.90628	0.000538034	0.0326949	MD11G1192200	Chr11	27315388	27316774	-	844	-	Protein of unknown function	-
gene:MD08G1116700	1028.99	429.081	1789.59	315.814	258.409	292.271	1082.55	288.831	1.90572	0.000128662	0.013051	MD08G1116700	Chr08	10667310	10671136	+	1358	-	alpha/beta-Hydrolases superfamily protein	-
gene:MD16G1065800	121.868	111.639	248.435	75.8614	21.9922	30.8669	160.647	42.9069	1.89634	0.00100386	0.0495219	MD16G1065800	Chr16	4611602	4613338	+	1025	-	Protein of unknown function	-
gene:MD07G1247100	371.962	268.904	477.511	124.512	97.8655	82.9549	372.792	101.777	1.87047	3.71e-08	2.4e-05	MD07G1247100	Chr07	31656616	31659574	-	1194	-	peptide met sulfoxide reductase 4	PMSR
gene:MD00G1037100	2424.64	1561.97	4170.69	1190.69	424.45	619.268	2719.1	744.804	1.86765	0.000209794	0.0173429	MD00G1037100	Chr00	6582906	6586310	-	2174	-	Class-II DAHP synthetase family protein	-
gene:MD08G1044700	63.5833	134.937	148.416	40.4044	30.7891	24.1148	115.645	31.7695	1.86041	6.72e-05	0.00783527	MD08G1044700	Chr08	3402105	3405289	-	930	-	Protein of unknown function (DUF1000)	-
gene:MD02G1105900	163.197	341.711	211.869	97.3005	56.0802	45.3358	238.926	66.2388	1.84721	3.92e-05	0.00537253	MD02G1105900	Chr02	8591750	8594168	+	1261	-	jasmonate-zim-domain protein 12	Zim
gene:MD10G1099600	66.7624	53.3924	127.982	33.8078	19.793	16.3981	82.7121	23.333	1.81652	0.000610098	0.035685	MD10G1099600	Chr10	16109823	16110462	+	474	-	1	-
gene:MD01G1236500	222.541	94.1648	203.265	37.1061	62.6779	50.1588	173.324	49.9809	1.79765	5.86e-05	0.00706963	MD01G1236500	Chr01	32395377	32399567	-	3503	-	cellulose synthase-like D3	-
gene:MD05G1319800	458.859	289.29	672.172	159.969	60.4787	188.095	473.44	136.181	1.79556	0.000391073	0.0265944	MD05G1319800	Chr05	44733185	44734948	+	1764	-	Polyphenol oxidase	-
gene:MD06G1185000	200.287	325.208	184.982	112.967	41.7853	49.1942	236.826	67.9823	1.79518	0.000210653	0.0173677	MD06G1185000	Chr06	32301085	32303299	-	2215	-	-	AAA
gene:MD07G1164200	1128.6	527.129	1431.46	450.221	235.317	207.387	1029.06	297.642	1.78856	0.000175079	0.0153318	MD07G1164200	Chr07	23889576	23893449	-	1988	-	Calcium-binding endonuclease/exonuclease/phosphatase family	Exo_endo_phos
gene:MD04G1164500	4319.42	1712.44	3998.62	1353.96	625.679	928.902	3343.49	969.514	1.78563	7.94e-05	0.00898256	MD04G1164500	Chr04	25512525	25515120	-	1625	-	ferretin 1	Ferritin
gene:MD10G1077900	199.228	519.362	300.058	61.0189	108.862	126.362	339.549	98.7474	1.7843	0.000139003	0.0133822	MD10G1077900	Chr10	11097819	11099109	+	1147	-	unknown seed protein like 1	-
gene:MD08G1128200	356.066	155.323	171.001	69.2647	84.6702	44.3712	227.463	66.102	1.78393	0.000105124	0.0111964	MD08G1128200	Chr08	12029477	12029875	+	399	-	Protein of unknown function	-
gene:MD02G1264100	924.077	569.842	706.587	197.075	294.696	148.547	733.502	213.439	1.78231	7.47e-07	0.000241157	MD02G1264100	Chr02	31799676	31803167	-	2017	-	NAD(P)-linked oxidoreductase superfamily protein	Aldo_ket_red
gene:MD17G1244800	574.369	211.628	750.682	191.303	123.157	132.149	512.226	148.869	1.78125	0.000291715	0.0218161	MD17G1244800	Chr17	29320749	29323928	-	1679	-	Mannose-6-phosphate isomerase	-
gene:MD09G1036900	176.973	316.471	456.002	80.8089	128.655	67.5214	316.482	92.3283	1.77962	8.6e-05	0.00952179	MD09G1036900	Chr09	2261937	2265410	+	1729	-	nodulin MtN21 /EamA-like transporter family protein	DUF6
gene:MD05G1168200	1864.05	3143.36	1935.86	1117.31	479.431	438.889	2314.42	678.542	1.76956	8.41e-05	0.00938329	MD05G1168200	Chr05	29835084	29838274	-	1104	-	Oxidoreductase	ADH_N
gene:MD17G1240700	78.4193	133.966	187.133	64.3173	27.4903	25.0794	133.173	38.9623	1.7655	0.000942858	0.0476036	MD17G1240700	Chr17	28989069	28991153	+	1152	-	lumazine-binding family protein	-
gene:MD12G1161300	961.167	3240.43	1132.48	661.313	376.067	537.278	1778.03	524.886	1.75995	0.000628997	0.0362433	MD12G1161300	Chr12	24256610	24258055	+	1446	-	HXXXD-type acyl-transferase family protein	-
gene:MD05G1167600	2568.76	3204.51	3713.62	1094.22	967.659	751.417	3162.3	937.765	1.75348	7.48e-11	2.41e-07	MD05G1167600	Chr05	29783033	29785905	-	1216	-	Oxidoreductase	ADH_N
gene:MD15G1067100	63.5833	160.177	140.887	43.7027	29.6895	35.6899	121.549	36.3607	1.73751	0.000176843	0.0154392	MD15G1067100	Chr15	4660200	4663926	+	2101	-	FKBP-type peptidyl-prolyl cis-trans isomerase family protein	FKBP_C
gene:MD07G1140300	782.074	507.713	604.417	278.708	178.137	112.857	631.401	189.901	1.73159	1.49e-05	0.00258366	MD07G1140300	Chr07	20364118	20366244	+	998	-	Remorin family protein	-
gene:MD04G1003300	5567.77	2822.03	9027.54	2330.26	1289.85	1631.12	5805.78	1750.41	1.72962	0.000192242	0.0163274	MD04G1003300	Chr04	488057	489737	-	1511	-	Chalcone and stilbene synthase family protein	Chal_sti_synt_N
gene:MD15G1024200	185.451	210.657	243.057	101.423	52.7814	38.5837	213.055	64.2628	1.72336	5.61e-05	0.00685709	MD15G1024200	Chr15	1438272	1441159	+	1505	-	ornithine carbamoyltransferase	-
gene:MD05G1130300	369.843	150.469	333.397	74.2122	134.153	51.1234	284.57	86.4961	1.72047	0.000618749	0.0359579	MD05G1130300	Chr05	25467838	25469783	+	1267	-	expansin-like A1	-
gene:MD11G1214800	333.812	147.557	450.624	122.038	86.8694	76.2028	310.665	95.0367	1.70665	0.00027242	0.0207494	MD11G1214800	Chr11	31342572	31344627	-	1175	-	GDSL-like Lipase/Acylhydrolase superfamily protein	Lipase_GDSL
gene:MD10G1132000	1681.78	989.215	1241.1	341.376	536.611	329.89	1304.03	402.626	1.69633	4.93e-07	0.000169805	MD10G1132000	Chr10	21215206	21219422	-	2056	-	SKU5 similar 5	-
gene:MD05G1251600	134.585	127.171	241.982	66.791	32.9884	54.9817	167.913	51.587	1.69623	0.00010492	0.0111964	MD05G1251600	Chr05	38326370	38331950	+	5250	-	DCD (Development and Cell Death) domain protein	-
gene:MD05G1314500	346.529	130.083	492.568	89.0547	92.3674	117.68	323.06	99.7008	1.69574	0.000683352	0.0379562	MD05G1314500	Chr05	44451757	44454049	+	1273	-	Tetraspanin family protein	Tetraspannin
gene:MD09G1022200	65.7027	80.574	111.849	42.8782	19.793	16.3981	86.042	26.3564	1.69529	0.000810173	0.0420693	MD09G1022200	Chr09	1338369	1340773	+	1962	-	GDSL-like Lipase/Acylhydrolase superfamily protein	Lipase_GDSL
gene:MD11G1242900	359.245	261.137	279.624	123.687	70.3752	82.9549	300.002	92.339	1.69477	3.59e-07	0.000137288	MD11G1242900	Chr11	35308319	35310363	+	1739	-	Cystathionine beta-synthase (CBS) family protein	-
gene:MD07G1025800	204.526	278.611	372.115	137.705	53.881	74.2736	285.084	88.6198	1.68082	0.000170795	0.0151276	MD07G1025800	Chr07	2169224	2174371	+	3954	-	Zinc finger (CCCH-type) family protein / RNA recognition motif (RRM)-containing protein	-
gene:MD05G1322700	250.094	143.674	402.228	110.494	59.3791	78.1319	265.332	82.6683	1.67877	0.000338746	0.0244781	MD05G1322700	Chr05	44995644	45001287	+	2826	-	STRUBBELIG-receptor family 3	Pkinase_Tyr
gene:MD11G1192000	2408.75	2216.27	2676.86	1107.41	882.989	293.236	2433.96	761.212	1.67676	0.0004108	0.0274126	MD11G1192000	Chr11	27247255	27251170	-	2569	-	sulfite reductase	-
gene:MD16G1063300	1432.74	777.587	2081.05	722.332	289.198	334.713	1430.46	448.748	1.67161	0.000753782	0.0402883	MD16G1063300	Chr16	4501870	4507102	-	3118	-	Glycosyl transferase	-
gene:MD16G1029300	103.853	264.05	161.321	84.9318	36.2872	46.3004	176.408	55.8398	1.65476	0.000999312	0.0494078	MD16G1029300	Chr16	2089197	2092068	-	2502	-	ARM repeat superfamily protein	U-box
gene:MD11G1195700	314.737	134.937	326.945	82.458	93.4671	72.3444	258.873	82.7565	1.64538	8.41e-05	0.00938329	MD11G1195700	Chr11	28036382	28041120	-	2405	-	Cupredoxin superfamily protein	-
gene:MD12G1099400	378.32	327.15	399.001	175.636	131.953	45.3358	368.157	117.642	1.64458	0.000734781	0.0397526	MD12G1099400	Chr12	15470645	15473383	-	2360	-	Protein of unknown function (DUF668)	-
gene:MD16G1198400	175.914	142.703	224.774	78.3351	28.5899	66.5568	181.13	57.8273	1.64026	0.000239314	0.0189184	MD16G1198400	Chr16	17810748	17812982	-	1765	-	IQ-domain 19	IQ
gene:MD00G1022400	2505.18	2424.01	2396.16	1114.83	718.047	517.021	2441.78	783.3	1.63976	9.68e-07	0.000296087	MD00G1022400	Chr00	3829798	3832220	-	1483	-	RHOMBOID-like protein 5	Rhomboid
gene:MD12G1194700	501.248	217.453	819.512	198.724	128.655	167.839	512.738	165.072	1.63385	0.000985744	0.0492078	MD12G1194700	Chr12	27595349	27601795	+	4299	-	REF4-related 1	-
gene:MD08G1124700	2487.16	1511.49	2414.44	890.547	721.346	455.287	2137.7	689.06	1.63303	5.23e-06	0.00115089	MD08G1124700	Chr08	11683978	11686598	-	1300	-	ChaC-like family protein	ChaC
gene:MD15G1073200	236.318	162.119	219.397	85.7563	57.1798	58.8401	205.945	67.2588	1.60878	1.12e-06	0.000319097	MD15G1073200	Chr15	4979947	4981678	+	1254	-	NAD(P)-binding Rossmann-fold superfamily protein	-
gene:MD15G1301200	110.211	157.265	126.906	49.4748	45.0841	34.7253	131.461	43.0947	1.60799	1.69e-06	0.000439852	MD15G1301200	Chr15	28956164	28957006	+	843	-	receptor like protein 44	-
gene:MD15G1054300	249.034	283.465	340.926	95.6513	62.6779	128.291	291.142	95.54	1.60497	5.44e-06	0.00117978	MD15G1054300	Chr15	3699925	3702433	+	1443	-	S-adenosyl-L-methionine-dependent methyltransferases superfamily protein	-
gene:MD00G1005700	2469.15	2747.28	2801.61	1369.63	699.354	569.109	2672.68	879.363	1.60321	2.49e-05	0.00380185	MD00G1005700	Chr00	814503	816299	+	1658	-	GroES-like zinc-binding alcohol dehydrogenase family protein	ADH_N
gene:MD15G1031900	506.547	301.91	679.701	178.109	216.624	96.4592	496.052	163.731	1.59952	0.000280249	0.0211896	MD15G1031900	Chr15	1933336	1934794	-	1326	-	Brassinosteroid signalling positive regulator (BZR1) family protein	-
gene:MD00G1056300	44.5083	33.977	43.019	11.5441	14.295	14.4689	40.5014	13.436	1.5964	0.000512282	0.0315094	MD00G1056300	Chr00	10530797	10536295	+	2818	-	auxin response factor 2	Auxin_resp
gene:MD03G1058400	503.367	175.71	458.153	125.336	113.26	138.901	379.077	125.832	1.59017	0.000304082	0.0224578	MD03G1058400	Chr03	4706855	4708986	+	1867	-	Major facilitator superfamily protein	-
gene:MD11G1282700	153.66	276.67	291.454	112.143	68.176	60.7693	240.594	80.3627	1.57853	0.000117902	0.0121025	MD11G1282700	Chr11	40109983	40112669	+	1837	-	Protein of unknown function (DUF581)	-
gene:MD15G1227900	662.326	449.467	695.833	325.709	147.348	138.901	602.542	203.986	1.56026	0.00023322	0.0186336	MD15G1227900	Chr15	18530226	18534489	-	2419	-	hydroxy methylglutaryl CoA reductase 1	-
gene:MD09G1194600	39.2097	41.7431	43.019	16.4916	10.9961	15.4335	41.3239	14.3071	1.51987	0.000713427	0.0388004	MD09G1194600	Chr09	17493583	17495782	-	1183	-	calcineurin B-like protein 10	efhand
gene:MD07G1232600	214.064	173.768	183.906	95.6513	58.2795	46.3004	190.579	66.7437	1.508	4.36e-05	0.00578105	MD07G1232600	Chr07	30645173	30649536	-	1735	-	Melibiase family protein	-
gene:MD01G1223900	559.533	391.221	864.682	319.937	147.348	173.627	605.145	213.637	1.50013	0.000681871	0.0379562	MD01G1223900	Chr01	31531356	31534116	-	1162	-	Tetratricopeptide repeat (TPR)-like superfamily protein	Pentapeptide
gene:MD12G1107600	232.079	399.958	453.851	143.477	131.953	108.999	361.962	128.143	1.49762	1.71e-05	0.00289381	MD12G1107600	Chr12	16979907	16982239	+	1236	-	CHY-type/CTCHY-type/RING-type Zinc finger protein	zf-CHY
gene:MD11G1207100	275.527	205.803	505.474	142.652	113.26	93.5654	328.935	116.493	1.49596	0.000385031	0.0264905	MD11G1207100	Chr11	30156290	30161360	-	2731	-	PLC-like phosphodiesterase family protein	-
gene:MD07G1132700	399.515	343.653	575.379	235.83	89.0686	141.795	439.516	155.565	1.49525	0.000528523	0.0322524	MD07G1132700	Chr07	19208480	19210993	+	1017	-	Ribosomal L5P family protein	-
gene:MD13G1167100	338.051	244.634	670.021	166.565	131.953	146.618	417.569	148.379	1.49155	0.000511514	0.0315094	MD13G1167100	Chr13	13519811	13525918	-	4349	-	Transducin/WD40 repeat-like superfamily protein	-
gene:MD01G1144300	149.421	90.2817	101.095	49.4748	30.7891	40.5129	113.599	40.2589	1.48928	0.000116206	0.012008	MD01G1144300	Chr01	25446300	25465449	-	431	-	-	-
gene:MD02G1260500	327.454	212.599	522.681	162.442	104.463	112.857	354.245	126.588	1.48226	0.000385395	0.0264905	MD02G1260500	Chr02	31409210	31410293	-	710	-	plastid-specific 50S ribosomal protein 5	-
gene:MD03G1016800	97.4943	66.0124	83.8871	29.6849	21.9922	36.6545	82.4646	29.4439	1.48013	0.00014822	0.0138279	MD03G1016800	Chr03	1327234	1331063	+	1780	-	NAD(P)-binding Rossmann-fold superfamily protein	-
gene:MD15G1351200	164.257	174.739	230.152	93.1776	53.881	57.8755	189.716	68.3114	1.46743	3.41e-05	0.00478105	MD15G1351200	Chr15	41735586	41739213	+	1950	-	lysm domain GPI-anchored protein 1 precursor	LysM
gene:MD10G1290900	524.562	300.939	505.474	206.145	183.635	92.6008	443.658	160.794	1.46345	0.000359318	0.0256327	MD10G1290900	Chr10	37964781	37965320	-	540	-	ERF domain protein 12	AP2
gene:MD02G1191700	123.987	107.756	197.888	66.791	41.7853	47.265	143.21	51.9471	1.457	0.000244318	0.019223	MD02G1191700	Chr02	17881123	17883453	+	1170	-	-	-
gene:MD09G1271100	398.455	583.433	257.039	188.004	142.95	123.468	412.976	151.474	1.44626	0.000204193	0.0169251	MD09G1271100	Chr09	34531591	34533232	+	1104	-	HSP20-like chaperones superfamily protein	-
gene:MD05G1173900	72.061	110.668	133.359	45.3519	41.7853	30.8669	105.363	39.3347	1.42009	0.000333568	0.0241603	MD05G1173900	Chr05	30221103	30224766	+	1661	-	x-ray induced transcript 1	-
gene:MD17G1119500	232.079	438.788	331.246	165.741	73.674	135.043	334.038	124.819	1.41745	0.000661474	0.037148	MD17G1119500	Chr17	10361275	10365005	-	2313	-	CONSTANS-like 9	CCT
gene:MD16G1007900	287.184	229.102	433.417	163.267	98.9651	92.6008	316.568	118.278	1.41719	0.000292054	0.0218161	MD16G1007900	Chr16	589262	591974	-	1507	-	myo-inositol oxygenase 1	-
gene:MD15G1163200	473.695	199.008	252.737	108.02	113.26	125.397	308.48	115.559	1.41638	0.000391238	0.0265944	MD15G1163200	Chr15	12300449	12303229	-	1753	-	monogalactosyldiacylglycerol synthase 2	-
gene:MD15G1228700	103.853	180.563	208.642	84.9318	49.4826	50.1588	164.353	61.5244	1.41297	0.000794709	0.0417838	MD15G1228700	Chr15	18655215	18660328	-	2327	-	Seven transmembrane MLO family protein	-
gene:MD07G1038100	67.8221	90.2817	115.076	36.2815	21.9922	44.3712	91.0599	34.215	1.40642	0.000991166	0.0493196	MD07G1038100	Chr07	3127238	3129912	-	1534	-	Regulator of chromosome condensation (RCC1) family with FYVE zinc finger domain	FYVE
gene:MD15G1189600	332.752	432.964	436.643	169.039	163.842	121.539	400.786	151.473	1.40358	2.92e-07	0.000121156	MD15G1189600	Chr15	14952070	14955227	+	1644	-	nudix hydrolase homolog 20	NUDIX
gene:MD10G1338500	61.4638	39.8016	58.0757	22.2637	17.5938	20.2564	53.1137	20.038	1.3992	0.000998	0.0494078	MD10G1338500	Chr10	41467810	41468443	-	535	-	-	PP-binding
gene:MD04G1221100	85.8374	65.0416	96.7928	30.5095	34.088	29.9023	82.5573	31.4999	1.39082	0.000108752	0.0113512	MD04G1221100	Chr04	30212912	30216587	+	2511	-	Plant protein of unknown function (DUF868)	-
gene:MD00G1061700	395.276	501.889	894.796	273.761	197.93	212.21	597.32	227.967	1.38861	0.000307156	0.0225627	MD00G1061700	Chr00	11419278	11428904	-	3380	-	AMP deaminase	-
gene:MD03G1021200	8363.32	8254.46	11962.5	5725.88	2553.3	2706.64	9526.77	3661.94	1.37923	0.000523131	0.0319863	MD03G1021200	Chr03	1647286	1655180	+	3059	-	lipoxygenase 2	Lipoxygenase
gene:MD13G1202800	1463.47	2108.51	996.966	797.369	542.109	422.491	1522.98	587.323	1.37434	0.000450511	0.0288551	MD13G1202800	Chr13	18182110	18184401	+	2049	-	Protein of unknown function (DUF506)	-
gene:MD13G1095100	668.684	461.116	629.153	314.165	195.731	176.52	586.318	228.805	1.35552	5.29e-05	0.00658718	MD13G1095100	Chr13	6693469	6697163	+	1634	-	SBP (S-ribonuclease binding protein) family protein	-
gene:MD17G1174400	137.764	108.726	146.265	46.1765	50.5822	56.9109	130.918	51.2232	1.35442	1.05e-05	0.00203801	MD17G1174400	Chr17	19405027	19408571	-	1613	-	Protein of unknown function	-
gene:MD12G1210000	1243.05	921.262	1058.27	471.66	442.044	348.218	1074.19	420.641	1.35221	6.42e-08	3.56e-05	MD12G1210000	Chr12	28886576	28889763	-	1701	-	Protein phosphatase 2C family protein	PP2C
gene:MD07G1003400	340.17	512.567	675.399	244.9	163.842	190.989	509.379	199.911	1.34786	0.000132695	0.0130589	MD07G1003400	Chr07	334102	341622	+	1914	-	beta glucosidase 17	Glyco_hydro_1
gene:MD16G1020800	525.622	726.137	982.985	366.114	239.716	276.838	744.914	294.222	1.33895	7.82e-05	0.00887724	MD16G1020800	Chr16	1492513	1504489	+	1703	-	jasmonate-zim-domain protein 3	Zim
gene:MD16G1168900	1534.48	1233.85	2516.61	594.522	899.483	599.976	1761.65	697.994	1.33597	0.000257507	0.0198575	MD16G1168900	Chr16	14047574	14053079	-	2147	-	protein arginine methyltransferase 4A	-
gene:MD13G1009400	63.5833	61.1586	73.1323	29.6849	27.4903	21.221	65.9581	26.1321	1.33284	0.000329644	0.0239882	MD13G1009400	Chr13	606006	609068	+	3063	-	phytosulfokin receptor 1	Pkinase
gene:MD16G1019200	200.287	202.891	130.133	82.458	71.4748	57.8755	177.77	70.6028	1.33101	7.1e-05	0.00817737	MD16G1019200	Chr16	1404574	1405182	+	609	-	EF hand calcium-binding protein family	-
gene:MD13G1094000	118.689	129.113	204.34	59.3698	43.9845	77.1673	150.714	60.1739	1.32169	0.000697112	0.0383308	MD13G1094000	Chr13	6622538	6625218	-	1584	-	enoyl-CoA hydratase/isomerase D	ECH
gene:MD05G1351400	24319.5	12687	26094.3	9287.25	10135.1	6234.16	21033.6	8552.18	1.29833	0.000434791	0.0281978	MD05G1351400	Chr05	46838721	46844130	-	3075	-	ERD (early-responsive to dehydration stress) family protein	-
gene:MD06G1123700	761.939	518.392	1108.82	415.588	279.302	291.307	796.382	328.732	1.27547	0.000542859	0.0327405	MD06G1123700	Chr06	26533260	26535285	+	1025	-	plastid ribosomal protein l11	-
gene:MD10G1300700	169.555	190.271	118.302	61.8435	59.3791	80.0611	159.376	67.0946	1.24867	0.000189476	0.0161878	MD10G1300700	Chr10	38794144	38796243	+	943	-	Ubiquitin-like superfamily protein	-
gene:MD10G1133200	504.427	285.407	365.662	211.093	157.245	118.645	385.165	162.327	1.24482	0.000557921	0.0333378	MD10G1133200	Chr10	21477166	21479138	+	1238	-	expansin-like A1	-
gene:MD10G1314300	204.526	301.91	176.378	113.792	85.7698	89.707	227.605	96.423	1.23756	0.00021371	0.0175265	MD10G1314300	Chr10	39853375	39856495	+	1405	-	Protein of unknown function	-
gene:MD09G1185600	492.77	484.415	442.02	206.145	159.444	238.254	473.068	201.281	1.23136	1.25e-06	0.000345061	MD09G1185600	Chr09	16069085	16070479	-	1395	-	Protein of unknown function	-
gene:MD09G1189700	82.6582	79.6032	123.68	33.8078	48.3829	40.5129	95.3137	40.9012	1.22494	0.00100801	0.0495219	MD09G1189700	Chr09	16579615	16581657	+	843	-	Root hair defective 3 GTP-binding protein (RHD3)	-
gene:MD03G1214300	661.266	619.352	1114.19	452.695	286.999	285.519	798.27	341.738	1.22283	0.000734186	0.0397526	MD03G1214300	Chr03	29390055	29392439	-	764	-	Translation protein SH3-like family protein	KOW
gene:MD15G1243500	959.047	1908.54	1589.55	577.206	614.683	728.267	1485.71	640.052	1.21508	0.000202016	0.0168347	MD15G1243500	Chr15	19999610	20005701	-	4225	-	histidine kinase 1	HATPase_c
gene:MD17G1010100	117.629	127.171	160.246	66.791	47.2833	59.8047	135.015	57.9597	1.21464	0.00013051	0.013051	MD17G1010100	Chr17	625644	628068	-	1447	-	shikimate kinase like 1	SKI
gene:MD01G1140200	593.444	659.153	1007.72	409.816	323.286	251.758	753.439	328.287	1.19774	0.000360769	0.0256327	MD01G1140200	Chr01	24955540	24961601	-	2459	-	delta 1-pyrroline-5-carboxylate synthase 2	AA_kinase
gene:MD15G1372600	5079.24	5890.64	3618.98	2722.76	1725.29	1918.57	4862.95	2122.21	1.19609	0.000122372	0.0124788	MD15G1372600	Chr15	45509233	45513385	+	1985	-	Class-II DAHP synthetase family protein	-
gene:MD15G1072500	241.616	134.937	166.699	70.0893	96.7659	71.3798	181.084	79.4117	1.19154	0.000790139	0.041674	MD15G1072500	Chr15	4947217	4948202	-	669	-	Uncharacterised protein family SERF	-
gene:MD15G1067900	342.29	309.676	307.586	205.32	117.659	99.353	319.851	140.777	1.18074	0.000861973	0.0442403	MD15G1067900	Chr15	4712079	4715213	-	2072	-	NADH-ubiquinone oxidoreductase-related	-
gene:MD14G1141200	478.994	829.038	442.02	303.445	226.52	244.042	583.351	258.002	1.17649	0.000624117	0.0360291	MD14G1141200	Chr14	23136746	23139303	-	1414	-	2-oxoglutarate (2OG) and Fe(II)-dependent oxygenase superfamily protein	2OG-FeII_Oxy
gene:MD02G1137900	291.423	266.962	399.001	143.477	128.655	151.441	319.129	141.191	1.17515	2.48e-05	0.00380185	MD02G1137900	Chr02	11561047	11564543	-	2242	-	Methylthiotransferase	Radical_SAM
gene:MD02G1013800	3544.77	2225.01	2938.2	1071.95	1585.64	1244.32	2902.66	1300.64	1.15842	7e-05	0.00810011	MD02G1013800	Chr02	893485	895562	+	928	-	Barwin-related endoglucanase	-
gene:MD03G1211500	200.287	126.2	226.925	86.5809	78.0725	85.8487	184.471	83.5007	1.14151	0.000645653	0.0367075	MD03G1211500	Chr03	29051192	29051848	+	657	-	Protein of unknown function	-
gene:MD13G1092200	2971.46	2139.58	3379.14	1673.07	1058.93	1139.18	2830.06	1290.39	1.13261	0.000262137	0.0200648	MD13G1092200	Chr13	6500506	6503059	+	1395	-	Oxidoreductase	ADH_N
gene:MD04G1131700	288.244	255.313	376.416	164.916	147.348	107.07	306.658	139.778	1.13217	0.000254863	0.0197367	MD04G1131700	Chr04	21861423	21862484	-	954	-	Protein of unknown function	-
gene:MD12G1138900	531.98	376.659	705.512	282.831	235.317	223.785	538.05	247.311	1.12033	0.000463705	0.0295172	MD12G1138900	Chr12	21678987	21681314	+	2328	-	Pentatricopeptide repeat (PPR) superfamily protein	-
gene:MD07G1204500	110.211	162.119	158.095	72.5631	63.7775	62.6985	143.475	66.3463	1.11138	0.000346248	0.0248465	MD07G1204500	Chr07	28197703	28203658	-	2432	-	delta 1-pyrroline-5-carboxylate synthase 2	AA_kinase
gene:MD15G1332900	2496.7	1725.06	2553.18	1184.92	917.077	1066.84	2258.31	1056.28	1.09584	3.03e-05	0.00440656	MD15G1332900	Chr15	36938076	36942984	+	1410	-	shikimate kinase 1	SKI
gene:MD16G1026700	436.605	350.448	448.473	150.074	249.612	181.343	411.842	193.676	1.09085	0.000254876	0.0197367	MD16G1026700	Chr16	1887417	1893278	-	2722	-	O-fucosyltransferase family protein	-
gene:MD11G1107600	713.192	457.233	860.381	354.569	337.581	298.059	676.935	330.07	1.03576	0.000945666	0.0476677	MD11G1107600	Chr11	9489487	9491713	+	1907	-	O-Glycosyl hydrolases family 17 protein	Glyco_hydro_17
gene:MD15G1443300	389.977	309.676	566.776	216.04	211.126	190.989	422.143	206.052	1.03413	0.000954752	0.0479697	MD15G1443300	Chr15	54338392	54345335	+	2665	-	Protein of unknown function	-
gene:MD10G1070700	436.605	362.098	544.191	241.602	213.325	219.927	447.631	224.951	0.991499	0.000144888	0.0136719	MD10G1070700	Chr10	9812672	9817315	+	2363	-	thymidylate synthase 1	-
gene:MD02G1182100	572.249	512.567	483.964	300.972	269.405	237.29	522.927	269.222	0.95699	1.88e-05	0.0031439	MD02G1182100	Chr02	16420352	16423910	+	1692	-	2-oxoglutarate (2OG) and Fe(II)-dependent oxygenase superfamily protein	-
gene:MD17G1053500	492.77	455.292	613.021	317.463	249.612	245.971	520.361	271.015	0.939573	0.000239222	0.0189184	MD17G1053500	Chr17	4157091	4163797	+	3000	-	hypothetical protein 1	-
gene:MD07G1153200	2400.27	2777.38	2731.71	1588.97	1093.01	1518.27	2636.45	1400.08	0.91271	0.000164539	0.0147093	MD07G1153200	Chr07	22334415	22335883	-	1319	-	myb domain protein 4	Myb_DNA-binding
gene:MD08G1039200	149.421	141.733	148.416	79.9843	83.5705	70.4152	146.523	77.99	0.910221	0.000442117	0.028494	MD08G1039200	Chr08	2868993	2873664	-	2565	-	Protein kinase protein with adenine nucleotide alpha hydrolases-like domain	Pkinase
gene:MD15G1049800	1226.1	1051.34	1601.38	756.965	571.798	745.629	1292.94	691.464	0.902316	0.00093343	0.0472816	MD15G1049800	Chr15	3393376	3395831	+	994	-	unknown protein.	-
gene:MD04G1186600	2139.58	1552.26	2290.76	1208.01	911.579	1118.93	1994.2	1079.51	0.884995	0.000740215	0.0399073	MD04G1186600	Chr04	27742454	27746642	-	2047	-	aspartic proteinase A1	Asp
gene:MD13G1045700	1573.69	1393.06	1010.95	777.579	760.932	646.277	1325.9	728.262	0.864452	0.000994379	0.0493212	MD13G1045700	Chr13	3160004	3162550	-	1967	-	myb-like transcription factor family protein	Myb_DNA-binding
gene:MD15G1353800	2345.16	2385.18	2782.26	1338.29	1475.68	1468.11	2504.2	1427.36	0.81113	1.63e-05	0.00278866	MD15G1353800	Chr15	42426470	42429601	+	1284	-	flavonol synthase 1	2OG-FeII_Oxy
gene:MD14G1170100	1219.74	1579.44	1281.97	853.44	707.051	824.726	1360.38	795.072	0.774582	0.000495599	0.0306247	MD14G1170100	Chr14	26452860	26456749	+	2497	-	quinolinate synthase	-
gene:MD00G1130500	1157.22	913.495	971.155	554.118	657.568	583.578	1013.96	598.421	0.761207	0.000412958	0.0274126	MD00G1130500	Chr00	28100853	28108506	+	1513	-	dehydroquinate dehydratase	-
gene:MD15G1373200	838.239	837.775	1031.38	593.698	521.216	489.048	902.465	534.654	0.754644	0.000576001	0.0340764	MD15G1373200	Chr15	45557059	45560468	-	1182	-	Protein kinase superfamily protein	Pkinase
gene:MD01G1053200	480.054	572.755	517.304	289.428	357.374	296.13	523.371	314.31	0.73712	0.000902957	0.0461148	MD01G1053200	Chr01	15822050	15824174	+	1348	-	NAD(P)-binding Rossmann-fold superfamily protein	adh_short
gene:MD08G1222200	473.695	457.233	545.266	300.972	274.903	309.634	492.065	295.17	0.736449	0.000440465	0.028494	MD08G1222200	Chr08	28481434	28488530	+	2772	-	P-loop containing nucleoside triphosphate hydrolases superfamily protein	-
gene:MD01G1171100	1859.81	1985.23	2081.05	1247.59	1158.99	1172.94	1975.36	1193.17	0.727113	2.36e-05	0.00368487	MD01G1171100	Chr01	27397301	27401453	-	948	-	Ribosomal protein L16p/L10e family protein	-
gene:MD05G1291700	855.195	832.921	751.757	512.064	531.113	505.446	813.291	516.208	0.656091	0.000360357	0.0256327	MD05G1291700	Chr05	42317348	42323682	-	3465	-	MEI2-like protein 5	RRM_1

## Sheet: BluevsWhite_deg_down
gene_id	Blue1	Blue2	Blue3	White1	White2	White3	Blue	White	log2FoldChange	pvalue	padj	gene_name	gene_chr	gene_start	gene_end	gene_strand	gene_length	gene_biotype	gene_description	tf_family
gene:MD05G1302700	0	0	0	3.29832	196.831	225.714	0	141.948	-9.54303	8.4774e-05	0.00941933	MD05G1302700	Chr05	43552229	43554774	+	699	-	Granulin repeat cysteine protease family protein	Peptidase_C1
gene:MD05G1303100	0	0	0	2.47374	61.5783	109.963	0	58.0052	-8.25102	9.31474e-07	0.000288757	MD05G1303100	Chr05	43583201	43583681	+	294	-	Cysteine proteinases superfamily protein	-
gene:MD05G1303000	0	0	0	1.64916	48.3829	65.5922	0	38.5415	-7.66053	8.23154e-06	0.00168992	MD05G1303000	Chr05	43581468	43583098	+	594	-	Cysteine proteinases superfamily protein	Peptidase_C1
gene:MD05G1302800	278.707	453.35	9.67928	587.926	11176.5	19968	247.245	10577.5	-5.4188	0.000468652	0.0296494	MD05G1302800	Chr05	43559401	43560535	+	1008	-	Cysteine proteinases superfamily protein	Peptidase_C1
gene:MD17G1130000	0	0	1.07548	4.94748	31.8888	10.6105	0.358492	15.8156	-5.40697	0.000631916	0.0363439	MD17G1130000	Chr17	11443839	11444380	-	418	-	-	-
gene:MD17G1070000	5.2986	2.91231	0	282.831	25.2911	30.8669	2.73697	112.996	-5.36602	2.48481e-06	0.000611343	MD17G1070000	Chr17	5670836	5676024	+	343	-	-	-
gene:MD11G1074400	38.15	87.3694	3.22643	233.356	2480.73	2526.27	42.9153	1746.78	-5.34609	5.66253e-05	0.00688386	MD11G1074400	Chr11	6312586	6314406	-	948	-	2-oxoglutarate (2OG) and Fe(II)-dependent oxygenase superfamily protein	2OG-FeII_Oxy
gene:MD17G1070100	5.2986	13.5908	1.07548	583.803	83.5705	85.8487	6.65496	251.074	-5.2279	3.30372e-08	2.17905e-05	MD17G1070100	Chr17	5676026	5676534	-	285	-	Late embryogenesis abundant protein (LEA) family protein	-
gene:MD07G1046300	2.11944	0	0	6.59664	45.0841	19.2918	0.706481	23.6575	-5.08365	0.000352677	0.0252494	MD07G1046300	Chr07	3941133	3943035	+	1744	-	phosphate transporter 1	Sugar_tr
gene:MD02G1104900	0	7.76617	0	16.4916	58.2795	134.078	2.58872	69.6164	-4.72043	0.000106977	0.0112036	MD02G1104900	Chr02	8474537	8474809	+	273	-	Cysteine proteinases superfamily protein	-
gene:MD12G1136300	0	3.88308	0	10.7195	25.2911	59.8047	1.29436	31.9384	-4.57614	0.000204156	0.0169251	MD12G1136300	Chr12	21280051	21281314	-	848	-	Plant protein 1589 of unknown function	-
gene:MD10G1194200	40.2694	22.3277	29.0378	742.947	343.079	781.319	30.545	622.448	-4.35184	6.61408e-23	2.05036e-18	MD10G1194200	Chr10	29106292	29108139	-	1848	-	nine-cis-epoxycarotenoid dioxygenase 3	RPE65
gene:MD16G1060400	4.23888	1.94154	2.15095	29.6849	63.7775	64.6277	2.77713	52.6967	-4.24958	1.13983e-08	1.02528e-05	MD16G1060400	Chr16	4335480	4338123	+	1520	-	ABI five binding protein	-
gene:MD15G1222400	0	5.82462	1.07548	20.6145	9.89651	102.247	2.30003	44.2526	-4.24289	0.000465182	0.0295505	MD15G1222400	Chr15	18064557	18067759	+	1566	-	flavin-dependent monooxygenase 1	FMO-like
gene:MD15G1117600	23.3139	22.3277	4.3019	108.02	333.183	422.491	16.6478	287.898	-4.10823	1.71677e-09	2.95666e-06	MD15G1117600	Chr15	8386341	8387125	-	673	-	Protein of unknown function	-
gene:MD14G1183300	26.493	63.1001	78.5097	1118.96	746.637	963.627	56.0343	943.073	-4.07291	8.38971e-22	1.3004e-17	MD14G1183300	Chr14	27579870	27581927	-	2058	-	ARM repeat superfamily protein	U-box
gene:MD04G1163300	5.2986	15.5323	8.60381	44.5273	182.536	253.688	9.81158	160.25	-4.02229	2.06481e-08	1.58729e-05	MD04G1163300	Chr04	25473582	25475192	+	1611	-	GRAS family transcription factor	GRAS
gene:MD02G1308300	2.11944	1.94154	5.37738	23.9128	50.5822	68.486	3.14612	47.6603	-3.93025	3.94338e-07	0.000146522	MD02G1308300	Chr02	36353119	36357095	-	1733	-	FKBP-type peptidyl-prolyl cis-trans isomerase family protein	FKBP_C
gene:MD13G1163800	2.11944	10.6785	3.22643	64.3173	52.7814	93.5654	5.34145	70.2214	-3.69612	2.11859e-08	1.58729e-05	MD13G1163800	Chr13	12873546	12874182	+	637	-	-	-
gene:MD03G1217900	1.05972	0.970771	5.37738	17.3162	13.1953	62.6985	2.46929	31.07	-3.6688	0.000361339	0.0256327	MD03G1217900	Chr03	30229204	30230620	+	1011	-	Dynein light chain type 1 family protein	-
gene:MD05G1207400	18.0153	34.9477	3.22643	118.74	325.485	219.927	18.7298	221.384	-3.5564	5.66225e-07	0.00019289	MD05G1207400	Chr05	33813808	33816620	-	2625	-	NB-ARC domain-containing disease resistance protein	NB-ARC
gene:MD05G1207300	96.4346	98.0479	59.1512	1396.84	393.661	1005.1	84.5445	931.868	-3.4622	3.11877e-12	1.93364e-08	MD05G1207300	Chr05	33773983	33775827	-	1845	-	nine-cis-epoxycarotenoid dioxygenase 3	RPE65
gene:MD16G1032000	46.6277	95.1355	3.22643	132.757	504.722	905.752	48.3299	514.41	-3.41021	0.000260257	0.0200198	MD16G1032000	Chr16	2297057	2298017	+	480	-	Ribosomal protein L34	-
gene:MD03G1268700	213.004	308.705	144.114	3328.01	1072.12	1683.21	221.941	2027.78	-3.19137	7.76711e-11	2.4078e-07	MD03G1268700	Chr03	35344049	35344942	+	894	-	EID1-like 3	-
gene:MD06G1177100	191.809	202.891	136.585	2291.51	683.959	1824.04	177.095	1599.84	-3.17531	1.23095e-11	6.35993e-08	MD06G1177100	Chr06	31692100	31694163	-	2064	-	ARM repeat superfamily protein	U-box
gene:MD11G1109100	506.547	315.501	402.228	3892.84	2390.56	4572.17	408.092	3618.52	-3.14879	7.41922e-20	7.66653e-16	MD11G1109100	Chr11	9647306	9648181	-	648	-	Metallothionein-like protein type 2	-
gene:MD08G1006000	193.929	37.8601	104.321	389.202	1785.77	781.319	112.037	985.431	-3.13723	3.994e-06	0.000917141	MD08G1006000	Chr08	515050	519453	-	2049	-	alpha-amylase-like 2	-
gene:MD05G1207000	267.05	139.791	38.7171	417.238	2256.4	1087.09	148.519	1253.58	-3.07708	2.92963e-05	0.00432236	MD05G1207000	Chr05	33633795	33636315	+	1664	-	Arabidopsis thaliana gibberellin 2-oxidase 1	2OG-FeII_Oxy
gene:MD05G1221100	68.8819	82.5155	31.1888	161.618	886.288	492.906	60.8621	513.604	-3.07533	1.02794e-06	0.000303487	MD05G1221100	Chr05	35364371	35366978	-	981	-	NAC (No Apical Meristem) domain transcriptional regulator superfamily protein	NAM
gene:MD04G1239000	59.3444	81.5447	64.5285	122.862	1140.3	374.262	68.4726	545.807	-2.99377	1.56394e-05	0.00269345	MD04G1239000	Chr04	31721180	31723335	+	1938	-	wall associated kinase-like 4	Pkinase
gene:MD12G1214100	43.4486	61.1586	7.52833	65.1418	427.749	367.509	37.3785	286.8	-2.93728	0.000276447	0.0210045	MD12G1214100	Chr12	29257823	29266468	+	1276	-	Protein of unknown function	-
gene:MD11G1078900	15.8958	35.9185	8.60381	34.6324	261.708	161.087	20.1394	152.476	-2.9148	0.000172208	0.015166	MD11G1078900	Chr11	6748696	6751835	+	2343	-	Tetratricopeptide repeat (TPR)-like superfamily protein	-
gene:MD05G1314100	85.8374	287.348	31.1888	671.208	948.966	1273.26	134.791	964.478	-2.83781	4.13684e-05	0.00555161	MD05G1314100	Chr05	44434546	44439374	-	1905	-	allantoinase	Amidohydro_1
gene:MD15G1046400	71.0013	128.142	30.1133	95.6513	626.779	878.743	76.4188	533.725	-2.80276	0.000238884	0.0189184	MD15G1046400	Chr15	3179243	3180013	+	615	-	glutamate receptor 2.5	Lig_chan
gene:MD05G1287900	15.8958	29.1231	4.3019	34.6324	91.2678	203.529	16.4403	109.81	-2.73417	0.000637655	0.0364039	MD05G1287900	Chr05	42050331	42051483	-	1026	-	Cysteine proteinases superfamily protein	Peptidase_C1
gene:MD15G1278000	12.7167	17.4739	12.9057	93.1776	32.9884	149.512	14.3654	91.8926	-2.67694	1.89142e-05	0.0031439	MD15G1278000	Chr15	24510302	24513592	+	2427	-	Disease resistance protein (CC-NBS-LRR class) family	NB-ARC
gene:MD06G1096000	16.9555	14.5616	15.0567	71.7385	139.651	82.9549	15.5246	98.1147	-2.65703	7.04256e-09	7.52826e-06	MD06G1096000	Chr06	23018794	23022698	+	1650	-	aluminum-activated malate transporter 9	-
gene:MD14G1153300	8.47777	1.94154	4.3019	37.9307	23.0919	22.1856	4.90707	27.7361	-2.51427	0.000567438	0.0336984	MD14G1153300	Chr14	24730615	24731256	-	642	-	Protein of unknown function	-
gene:MD11G1112600	52.986	25.24	11.8302	69.2647	299.095	141.795	30.0188	170.051	-2.50064	0.000280235	0.0211896	MD11G1112600	Chr11	10182796	10185991	+	1215	-	polyprenyltransferase 1	UbiA
gene:MD05G1363600	9.53749	8.73694	2.15095	29.6849	32.9884	53.0526	6.80846	38.5753	-2.49494	0.000164762	0.0147093	MD05G1363600	Chr05	47837762	47840607	-	1953	-	phosphofructokinase 2	PFK
gene:MD04G1123800	4.23888	1.94154	5.37738	18.9653	24.1915	21.221	3.8526	21.4593	-2.48808	0.000559214	0.0333378	MD04G1123800	Chr04	20986348	20989604	+	2442	-	Protein of unknown function	-
gene:MD11G1292900	7.41805	11.6492	7.52833	21.4391	71.4748	55.9463	8.86521	49.6201	-2.47461	0.000130084	0.013051	MD11G1292900	Chr11	41228038	41234112	+	1908	-	DNAse I-like superfamily protein	Exo_endo_phos
gene:MD05G1266000	818.105	1391.11	272.095	2769.76	2848	8166.23	827.105	4594.67	-2.47368	0.000105463	0.0111964	MD05G1266000	Chr05	40081637	40083262	+	1626	-	FAD-binding Berberine family protein	FAD_binding_4
gene:MD02G1140200	8.47777	14.5616	9.67928	46.1765	90.1682	37.6191	10.9062	57.9879	-2.4012	2.82564e-05	0.00421128	MD02G1140200	Chr02	11689517	11690174	+	658	-	-	-
gene:MD03G1167300	111.271	37.8601	50.5474	417.238	281.501	353.041	66.5594	350.593	-2.39918	1.60627e-07	7.32272e-05	MD03G1167300	Chr03	22384865	22385665	+	568	-	-	-
gene:MD01G1101300	316.857	435.876	74.2078	500.52	1715.4	2141.39	275.647	1452.44	-2.39715	0.000485967	0.0303729	MD01G1101300	Chr01	21423249	21426170	-	2243	-	Major facilitator superfamily protein	-
gene:MD05G1313300	63.5833	18.4446	19.3586	70.9139	135.252	313.492	33.7955	173.22	-2.35859	0.000710269	0.0386966	MD05G1313300	Chr05	44389432	44391191	-	580	-	Protein of unknown function	-
gene:MD09G1052700	410.112	493.152	174.227	1960.03	1160.09	2285.12	359.164	1801.75	-2.32643	3.69177e-07	0.000139567	MD09G1052700	Chr09	3508790	3509419	+	630	-	Calcium-binding EF-hand family protein	-
gene:MD04G1238900	47.6874	42.7139	43.019	82.458	429.948	146.618	44.4735	219.675	-2.30263	0.000156836	0.0142277	MD04G1238900	Chr04	31711219	31712883	-	1503	-	wall associated kinase-like 2	Pkinase
gene:MD07G1143800	317.916	268.904	295.756	591.224	2997.54	748.523	294.192	1445.76	-2.29676	0.000129802	0.013051	MD07G1143800	Chr07	20959304	20963951	+	1870	-	G-box binding factor 3	MFMR
gene:MD02G1235500	10.5972	16.5031	17.2076	32.9832	71.4748	108.999	14.7693	71.1523	-2.26499	0.000106505	0.0112024	MD02G1235500	Chr02	28197017	28197891	-	228	-	-	-
gene:MD14G1228000	69.9416	107.756	30.1133	126.985	382.665	486.154	69.2702	331.935	-2.25854	0.000222977	0.018095	MD14G1228000	Chr14	30906536	30907315	+	780	-	Protein of unknown function	-
gene:MD13G1090900	13.7764	23.2985	17.2076	136.88	56.0802	62.6985	18.0942	85.2197	-2.23662	2.77845e-05	0.00416097	MD13G1090900	Chr13	6444778	6446481	+	1704	-	plant U-box 18	U-box
gene:MD15G1139800	936.793	1097.94	240.907	3155.67	2371.86	5071.82	758.547	3533.12	-2.21951	8.01562e-05	0.00903579	MD15G1139800	Chr15	10278806	10283836	+	1807	-	ammonium transporter 2	Ammonium_transp
gene:MD03G1277900	148.361	37.8601	130.133	502.994	347.478	601.905	105.451	484.126	-2.20044	2.19633e-05	0.00354616	MD03G1277900	Chr03	36009631	36009930	-	300	-	Thioredoxin superfamily protein	-
gene:MD03G1222700	1365.98	2989	773.267	5081.06	12244.2	5936.1	1709.42	7753.78	-2.18127	8.65306e-05	0.00954608	MD03G1222700	Chr03	30738599	30740479	-	1667	-	NAC (No Apical Meristem) domain transcriptional regulator superfamily protein	NAM
gene:MD10G1017300	459.919	737.786	182.831	872.406	2864.49	2487.68	460.179	2074.86	-2.17237	0.000239836	0.0189184	MD10G1017300	Chr10	2215926	2218198	+	1097	-	pathogenesis-related family protein	-
gene:MD07G1289700	95.3749	123.288	84.9626	153.372	544.308	662.675	101.208	453.452	-2.1625	5.58666e-05	0.00685709	MD07G1289700	Chr07	35038425	35041872	+	1377	-	CCT motif family protein	CCT
gene:MD14G1099500	41.3291	55.3339	48.3964	247.374	90.1682	304.811	48.3532	214.118	-2.14735	1.6567e-05	0.00282185	MD14G1099500	Chr14	15324314	15324721	-	408	-	Protein of unknown function (DUF567)	-
gene:MD05G1318800	744.984	916.408	308.662	2194.21	2359.77	4174.75	656.684	2909.58	-2.14733	4.84911e-06	0.00108929	MD05G1318800	Chr05	44672149	44673372	-	985	-	-	-
gene:MD04G1122800	48.7472	24.2693	46.2455	142.652	221.022	162.051	39.754	175.242	-2.14221	7.73712e-08	4.0054e-05	MD04G1122800	Chr04	20842949	20851096	+	2445	-	Protein of unknown function	-
gene:MD11G1119900	10.5972	15.5323	5.37738	32.9832	43.9845	59.8047	10.5023	45.5908	-2.10788	0.00024546	0.019264	MD11G1119900	Chr11	10912085	10913606	-	724	-	Protein kinase superfamily protein	-
gene:MD04G1195800	179.093	128.142	166.699	255.62	1124.9	641.454	157.978	673.992	-2.09263	6.14384e-05	0.00728574	MD04G1195800	Chr04	28434208	28438025	+	1524	-	Calmodulin-binding protein	-
gene:MD06G1218300	246.915	345.594	154.868	353.745	1577.94	1217.31	249.126	1049.67	-2.07432	0.000226902	0.0183176	MD06G1218300	Chr06	35111149	35115887	+	1899	-	Protein kinase superfamily protein	Pkinase_Tyr
gene:MD08G1027900	25.4333	30.0939	38.7171	61.0189	149.547	185.202	31.4148	131.923	-2.06877	4.65802e-05	0.00606716	MD08G1027900	Chr08	2037579	2041241	+	2180	-	ADPGLC-PPase large subunit	-
gene:MD11G1012600	72.061	29.1231	25.8114	174.811	175.938	176.52	42.3319	175.756	-2.05529	7.39911e-06	0.00153941	MD11G1012600	Chr11	921909	922274	+	366	-	Protein of unknown function	-
gene:MD09G1069400	50.8666	79.6032	46.2455	167.39	335.382	233.431	58.9051	245.401	-2.05476	3.97027e-07	0.000146522	MD09G1069400	Chr09	4740350	4742941	-	2592	-	Malectin/receptor-like protein kinase family protein	Pkinase_Tyr
gene:MD16G1071900	83.7179	81.5447	32.2643	476.607	114.36	225.714	65.8423	272.227	-2.0482	0.00064771	0.0367075	MD16G1071900	Chr16	5042030	5042896	-	867	-	RING/U-box superfamily protein	-
gene:MD09G1130600	877.449	721.283	375.341	1971.57	2441.14	3665.45	658.024	2692.72	-2.03272	7.0188e-07	0.00023396	MD09G1130600	Chr09	10050301	10053258	-	2958	-	receptor like protein 6	LRRNT_2
gene:MD14G1116200	84.7777	28.1524	131.208	282.006	409.056	306.74	81.3794	332.601	-2.0326	0.000135107	0.0131708	MD14G1116200	Chr14	18862545	18866461	+	1796	-	aluminum-activated malate transporter 9	-
gene:MD06G1115200	22.2541	8.73694	8.60381	42.8782	52.7814	65.5922	13.1983	53.7506	-2.02836	0.000228392	0.01839	MD06G1115200	Chr06	25425907	25429273	+	3026	-	WRKY DNA-binding protein 33	WRKY
gene:MD15G1146500	385.738	416.461	105.397	753.666	1304.14	1634.98	302.532	1230.93	-2.02415	0.000195219	0.016445	MD15G1146500	Chr15	10888432	10890857	-	1506	-	UDP-glucosyltransferase 74F2	UDPGT
gene:MD05G1173700	23.3139	29.1231	19.3586	86.5809	106.662	99.353	23.9318	97.5321	-2.02111	2.53796e-08	1.77987e-05	MD05G1173700	Chr05	30214984	30215909	+	561	-	small ubiquitin-like modifier 1	-
gene:MD14G1002500	1301.34	1371.7	899.098	2354.18	5995.09	6072.11	1190.71	4807.12	-2.01321	1.83963e-06	0.000467447	MD14G1002500	Chr14	370188	373897	-	2432	-	glutamate dehydrogenase 1	-
gene:MD15G1426700	846.717	1356.17	388.247	1548.56	3977.3	4910.74	863.71	3478.87	-2.00979	0.000324005	0.0236333	MD15G1426700	Chr15	52729199	52733002	+	3676	-	disease resistance family protein / LRR family protein	LRRNT_2
gene:MD07G1266500	189.69	100.96	112.925	537.626	610.285	447.571	134.525	531.827	-1.9837	5.41403e-09	6.41073e-06	MD07G1266500	Chr07	33486432	33488085	-	1566	-	heat shock transcription factor B2A	HSF_DNA-bind
gene:MD17G1153200	66.7624	36.8893	39.7926	238.304	80.2717	246.936	47.8148	188.504	-1.98148	0.000152866	0.0140613	MD17G1153200	Chr17	14354194	14357637	+	3351	-	Leucine-rich repeat receptor-like protein kinase family protein	Pkinase
gene:MD03G1246400	44.5083	42.7139	24.7359	68.4402	159.444	213.175	37.3194	147.02	-1.97532	0.000140673	0.0135011	MD03G1246400	Chr03	33395082	33403641	+	1123	-	Leucine-rich repeat transmembrane protein kinase	-
gene:MD02G1317300	711.073	703.809	191.435	1281.4	3025.03	1995.74	535.439	2100.72	-1.97181	0.00030158	0.022366	MD02G1317300	Chr02	37149127	37149842	-	459	-	-	-
gene:MD01G1220800	25.4333	46.597	19.3586	178.934	122.057	54.0171	30.463	118.336	-1.95565	0.000654063	0.0369325	MD01G1220800	Chr01	31286401	31291940	+	1358	-	highly ABA-induced PP2C gene 3	PP2C
gene:MD16G1079400	517.144	797.974	457.077	1597.21	2426.84	2804.07	590.732	2276.04	-1.94551	2.58368e-08	1.77987e-05	MD16G1079400	Chr16	5572238	5574647	+	1763	-	homeobox 1	Homeobox
gene:MD13G1061900	268.109	285.407	183.906	813.036	1282.15	728.267	245.807	941.15	-1.93605	1.32387e-08	1.08e-05	MD13G1061900	Chr13	4334828	4338108	+	1713	-	ABI five binding protein	-
gene:MD07G1301900	76.2999	35.9185	109.699	175.636	394.761	269.121	73.9723	279.839	-1.92036	0.000130128	0.013051	MD07G1301900	Chr07	36046122	36050017	-	2212	-	Calcium-binding endonuclease/exonuclease/phosphatase family	Exo_endo_phos
gene:MD11G1073400	19.075	22.3277	26.8869	54.4223	129.754	74.2736	22.7632	86.15	-1.91623	7.39373e-05	0.00845778	MD11G1073400	Chr11	6226415	6229920	-	1800	-	phospholipase C 2	PI-PLC-X
gene:MD14G1162100	25.4333	15.5323	9.67928	83.2826	49.4826	57.8755	16.8816	63.5469	-1.91578	0.000187881	0.0161338	MD14G1162100	Chr14	25655961	25657871	-	1109	-	Protein of unknown function	-
gene:MD03G1285600	97.4943	117.463	33.3397	244.9	367.271	322.174	82.7658	311.448	-1.90981	7.73179e-05	0.00881196	MD03G1285600	Chr03	36517667	36525628	+	942	-	Rubber elongation factor protein (REF)	-
gene:MD10G1212700	2156.53	1588.18	752.833	2531.46	6405.24	7925.09	1499.18	5620.6	-1.90649	0.000288641	0.0216655	MD10G1212700	Chr10	31121518	31126366	-	3399	-	Leucine-rich repeat protein kinase family protein	Pkinase
gene:MD15G1046200	258.572	273.757	137.661	272.936	1020.44	1215.39	223.33	836.254	-1.9042	0.000701638	0.038497	MD15G1046200	Chr15	3174460	3178245	+	2978	-	glutamate receptor 2.8	ANF_receptor
gene:MD00G1125300	89.0166	95.1355	36.5662	253.971	200.129	370.403	73.5728	274.834	-1.9002	3.14136e-05	0.00455057	MD00G1125300	Chr00	26712745	26713332	+	588	-	Calcium-binding EF-hand family protein	-
gene:MD03G1288200	3133.59	2068.71	1591.7	5067.87	9695.28	10329.8	2264.67	8364.32	-1.88491	2.10162e-06	0.000521202	MD03G1288200	Chr03	36696668	36701142	+	1834	-	NAD(P)-binding Rossmann-fold superfamily protein	-
gene:MD05G1326500	18.0153	8.73694	7.52833	33.8078	48.3829	44.3712	11.4268	42.1873	-1.88407	0.000535722	0.0326275	MD05G1326500	Chr05	45257238	45259019	+	1484	-	MYB-like 102	Myb_DNA-binding
gene:MD05G1231100	134.585	166.002	68.8304	183.057	577.297	591.295	123.139	450.549	-1.87006	0.000494033	0.0306247	MD05G1231100	Chr05	36468205	36471517	+	2493	-	S-locus lectin protein kinase family protein	Pkinase_Tyr
gene:MD09G1001600	19.075	12.62	24.7359	68.4402	61.5783	75.2382	18.8103	68.4189	-1.86964	1.03856e-05	0.00203767	MD09G1001600	Chr09	221165	223151	-	813	-	nudix hydrolase homolog 13	NUDIX
gene:MD02G1171100	306.259	144.645	223.699	939.197	851.1	628.914	224.868	806.404	-1.84324	2.96538e-07	0.000121156	MD02G1171100	Chr02	14833590	14834210	-	621	-	Calcium-binding EF-hand family protein	-
gene:MD01G1141300	110.211	96.1063	69.9059	197.075	467.335	309.634	92.0744	324.681	-1.81639	9.97459e-06	0.00198213	MD01G1141300	Chr01	25038525	25042361	+	2409	-	DA1-related protein 2	LIM
gene:MD14G1172100	433.426	141.733	204.34	607.716	1007.24	1097.71	259.833	904.222	-1.79931	0.000157423	0.0142277	MD14G1172100	Chr14	26572433	26574549	-	2029	-	-	-
gene:MD01G1059700	919.838	1172.69	451.7	1629.37	3204.27	3929.75	848.076	2921.13	-1.78403	0.000136193	0.0131937	MD01G1059700	Chr01	16356823	16364269	+	2404	-	Protein kinase superfamily protein	Pkinase
gene:MD16G1012600	163.197	199.008	104.321	254.795	930.272	417.668	155.509	534.245	-1.77924	0.000667822	0.0373691	MD16G1012600	Chr16	962468	964449	+	970	-	alpha-galactosidase 1	-
gene:MD14G1132200	2292.18	2384.21	980.834	3139.18	9032.22	7218.04	1885.74	6463.14	-1.77701	0.000340813	0.0245173	MD14G1132200	Chr14	21023525	21028150	+	2683	-	cellulose synthase like G3	-
gene:MD05G1185700	67.8221	46.597	100.019	164.916	343.079	223.785	71.4795	243.927	-1.77112	4.81001e-05	0.00623893	MD05G1185700	Chr05	31446518	31447565	-	743	-	RmlC-like cupins superfamily protein	Cupin_3
gene:MD02G1235400	16.9555	27.1816	19.3586	70.0893	74.7736	71.3798	21.1652	72.0809	-1.76244	5.58927e-06	0.00120325	MD02G1235400	Chr02	28190876	28193215	-	1608	-	Protein kinase superfamily protein	Pkinase
gene:MD07G1090700	245.855	316.471	144.114	319.113	979.755	1078.41	235.48	792.427	-1.74993	0.000743189	0.039998	MD07G1090700	Chr07	9506474	9509678	-	3063	-	Leucine-rich repeat protein kinase family protein	Pkinase_Tyr
gene:MD00G1129600	44.5083	58.2462	40.8681	129.459	190.233	163.016	47.8742	160.903	-1.74422	1.58985e-07	7.32272e-05	MD00G1129600	Chr00	27806136	27807681	-	1301	-	-	-
gene:MD10G1056200	49.8069	37.8601	24.7359	76.686	162.743	137.937	37.4676	125.788	-1.7442	0.000133277	0.0130747	MD10G1056200	Chr10	7695529	7705381	+	766	-	AGAMOUS-like 21	K-box
gene:MD12G1214700	57.2249	96.1063	45.17	113.792	241.915	309.634	66.1671	221.78	-1.74209	0.000401935	0.0270869	MD12G1214700	Chr12	29322980	29324870	+	1380	-	Protein of unknown function	-
gene:MD01G1052500	48.7472	40.7724	20.434	78.3351	162.743	122.503	36.6512	121.194	-1.72163	0.000307872	0.0225627	MD01G1052500	Chr01	15730733	15732377	+	763	-	NAD(P)-binding Rossmann-fold superfamily protein	-
gene:MD17G1016200	93.2554	75.7201	63.4531	267.989	261.708	234.396	77.4762	254.697	-1.71702	4.76517e-10	1.05514e-06	MD17G1016200	Chr17	1307933	1311930	+	1586	-	Protein of unknown function	-
gene:MD02G1234900	74.1805	77.6617	31.1888	133.582	249.612	217.998	61.0103	200.397	-1.71282	0.000189554	0.0161878	MD02G1234900	Chr02	28127825	28130783	+	1660	-	PR5-like receptor kinase	Pkinase
gene:MD03G1118100	188.63	155.323	76.3588	580.504	333.183	453.358	140.104	455.682	-1.70172	4.88842e-05	0.00628711	MD03G1118100	Chr03	10681268	10681765	+	498	-	Protein of unknown function	-
gene:MD07G1206500	699.416	642.65	426.964	794.895	2291.59	2624.65	589.677	1903.71	-1.69059	0.000372343	0.0261738	MD07G1206500	Chr07	28465106	28465812	+	707	-	xylem serine peptidase 1	-
gene:MD08G1145500	30.7319	26.2108	29.0378	78.3351	137.452	61.7339	28.6602	92.5068	-1.68793	0.000167428	0.0148718	MD08G1145500	Chr08	14470649	14475028	+	1839	-	alpha/beta-Hydrolases superfamily protein	Abhydrolase_2
gene:MD03G1010800	506.547	271.816	130.133	934.249	928.073	1061.05	302.832	974.458	-1.68609	0.000427583	0.0280234	MD03G1010800	Chr03	816984	817349	+	366	-	Protein of unknown function	-
gene:MD01G1223300	133.525	99.0186	66.6795	209.443	360.673	391.624	99.741	320.58	-1.68337	2.67345e-05	0.00402315	MD01G1223300	Chr01	31508892	31509751	-	577	-	Protein of unknown function	-
gene:MD11G1180300	63.5833	40.7724	41.9436	95.6513	225.421	147.583	48.7664	156.218	-1.67778	0.000142505	0.0135253	MD11G1180300	Chr11	21921059	21924993	+	3224	-	Leucine-rich repeat protein kinase family protein	Pkinase
gene:MD12G1018200	50.8666	73.7786	51.6228	122.862	252.911	188.095	58.756	187.956	-1.67358	2.24946e-05	0.00357606	MD12G1018200	Chr12	1740431	1741485	-	903	-	PHYTOSULFOKINE 3 PRECURSOR	-
gene:MD15G1195800	222.541	496.064	261.341	1152.76	980.854	984.848	326.649	1039.49	-1.66944	5.63724e-06	0.0012052	MD15G1195800	Chr15	15554449	15558703	+	1987	-	Protein phosphatase 2C family protein	PP2C
gene:MD02G1192600	3723.86	1732.83	1197	6674.15	5132.99	9262.98	2217.9	7023.37	-1.663	0.000418851	0.0276563	MD02G1192600	Chr02	18226664	18228431	+	1247	-	xyloglucan endotransglucosylase/hydrolase 6	-
gene:MD07G1065000	66.7624	105.814	79.5852	110.494	296.895	389.695	84.0539	265.695	-1.65866	0.000988771	0.0492796	MD07G1065000	Chr07	6158514	6161294	-	1197	-	alpha/beta-Hydrolases superfamily protein	-
gene:MD15G1007300	829.761	1243.56	629.153	1943.54	3003.04	3576.71	900.824	2841.09	-1.65684	9.20377e-06	0.00185271	MD15G1007300	Chr15	394712	399644	-	1772	-	DC1 domain-containing protein	-
gene:MD10G1194100	956.928	362.098	785.097	1278.92	2665.46	2665.17	701.374	2203.18	-1.65141	0.000340869	0.0245173	MD10G1194100	Chr10	29020103	29022348	+	1603	-	Arabidopsis thaliana gibberellin 2-oxidase 1	2OG-FeII_Oxy
gene:MD03G1117900	1007.79	2054.15	933.513	2598.25	3751.88	6181.1	1331.82	4177.08	-1.64894	0.000299958	0.0223526	MD03G1117900	Chr03	10614006	10615987	-	1339	-	plasma membrane intrinsic protein 2	-
gene:MD10G1186000	152.6	57.2755	141.963	313.34	425.55	352.076	117.279	363.655	-1.63371	0.000105944	0.0112024	MD10G1186000	Chr10	28023958	28025969	-	1327	-	nodulin MtN21 /EamA-like transporter family protein	DUF6
gene:MD05G1130500	853.075	773.704	510.851	1948.48	1778.07	2879.31	712.544	2201.95	-1.62766	6.80439e-07	0.000229278	MD05G1130500	Chr05	25567413	25569020	+	921	-	NAC domain containing protein 36	NAM
gene:MD10G1305000	57.2249	112.609	57.0002	206.145	196.831	295.165	75.6115	232.714	-1.61945	5.12871e-05	0.00643685	MD10G1305000	Chr10	39126011	39129069	-	1844	-	Major facilitator superfamily protein	-
gene:MD01G1225900	1340.55	1384.32	895.871	2567.74	3263.65	5196.26	1206.91	3675.88	-1.60666	7.47149e-06	0.00154411	MD01G1225900	Chr01	31649137	31652721	+	2773	-	YELLOW STRIPE like 3	OPT
gene:MD05G1064000	26.493	24.2693	13.9812	48.6502	71.4748	76.2028	21.5812	65.4426	-1.59538	0.000382675	0.0264725	MD05G1064000	Chr05	11253706	11254505	+	800	-	Protein of unknown function	-
gene:MD00G1116400	145.182	129.113	130.133	578.855	282.6	355.934	134.809	405.797	-1.59134	6.14304e-06	0.00130434	MD00G1116400	Chr00	24622426	24624999	+	1080	-	myb domain protein 43	Myb_DNA-binding
gene:MD15G1081800	706.834	1029.02	442.02	2796.98	1705.5	2052.65	725.957	2185.04	-1.58958	4.0237e-05	0.00549492	MD15G1081800	Chr15	5611469	5614203	-	1518	-	abscisic acid responsive elements-binding factor 2	bZIP_1
gene:MD02G1232400	441.904	383.454	326.945	1630.19	935.77	877.779	384.101	1147.91	-1.57986	2.78697e-06	0.00067497	MD02G1232400	Chr02	27856068	27858153	+	772	-	-	-
gene:MD17G1105700	831.881	782.441	500.096	2047.43	1605.43	2615.97	704.806	2089.61	-1.5679	1.23429e-06	0.000344711	MD17G1105700	Chr17	8954855	8956847	-	1199	-	RING/U-box superfamily protein	-
gene:MD03G1068400	891.225	935.823	747.456	1934.47	2602.78	2991.2	858.168	2509.48	-1.5478	3.62885e-09	4.89106e-06	MD03G1068400	Chr03	5557849	5561283	-	2695	-	zinc finger (CCCH-type) family protein	-
gene:MD13G1088400	251.154	194.154	86.0381	355.394	654.269	534.384	177.115	514.682	-1.53819	0.000768245	0.0407801	MD13G1088400	Chr13	6190439	6193977	+	3228	-	Leucine-rich repeat protein kinase family protein	Pkinase_Tyr
gene:MD10G1072700	58.2846	57.2755	26.8869	109.669	153.946	147.583	47.4823	137.066	-1.52601	0.000183781	0.015914	MD10G1072700	Chr10	10122933	10123616	+	684	-	Protein of unknown function	-
gene:MD03G1044500	227.84	278.611	139.812	371.886	568.5	921.185	215.421	620.523	-1.52557	0.000495922	0.0306247	MD03G1044500	Chr03	3527238	3531810	-	4027	-	BRI1 like	Pkinase
gene:MD04G1026100	2035.72	1943.48	1799.27	3313.16	7057.31	6259.24	1926.16	5543.24	-1.5249	6.3932e-06	0.00134822	MD04G1026100	Chr04	3038981	3041830	-	1572	-	NAD(P)-linked oxidoreductase superfamily protein	Aldo_ket_red
gene:MD05G1025900	23.3139	36.8893	46.2455	107.195	109.961	88.7424	35.4829	101.966	-1.52288	6.63399e-05	0.00776051	MD05G1025900	Chr05	4178677	4179915	-	959	-	-	-
gene:MD12G1137500	84.7777	114.551	59.1512	194.601	356.274	192.918	86.1599	247.931	-1.52191	0.000237044	0.0188904	MD12G1137500	Chr12	21495356	21500680	+	2181	-	DNAse I-like superfamily protein	Exo_endo_phos
gene:MD03G1240600	680.341	597.024	396.851	1042.27	1445.99	2288.98	558.072	1592.41	-1.5125	9.28543e-05	0.0101355	MD03G1240600	Chr03	32586281	32588623	+	2343	-	Leucine-rich receptor-like protein kinase family protein	LRRNT_2
gene:MD16G1090800	85.8374	116.492	69.9059	281.182	180.336	312.528	90.7453	258.015	-1.50709	2.95957e-05	0.00432768	MD16G1090800	Chr16	6312442	6313363	-	922	-	-	-
gene:MD05G1244500	1590.64	1709.53	585.059	2640.31	4096.06	4270.25	1295.08	3668.87	-1.50216	0.000854208	0.0439874	MD05G1244500	Chr05	37686510	37691550	+	2468	-	VACUOLAR SORTING RECEPTOR 6	-
gene:MD11G1090800	149.421	134.937	104.321	343.85	357.374	389.695	129.56	363.64	-1.48823	5.58354e-09	6.41073e-06	MD11G1090800	Chr11	7579701	7583072	-	1736	-	Protein of unknown function	-
gene:MD07G1235100	109.151	151.44	46.2455	302.621	302.393	254.652	102.279	286.556	-1.48469	0.00096013	0.0481619	MD07G1235100	Chr07	30838271	30838720	-	450	-	Protein of unknown function	-
gene:MD13G1056800	558.473	530.041	268.869	834.475	1437.19	1519.23	452.461	1263.63	-1.48129	0.000196429	0.0164983	MD13G1056800	Chr13	3975036	3978319	+	2207	-	ACT domain repeat 4	ACT
gene:MD04G1159100	59.3444	53.3924	25.8114	102.248	120.957	163.016	46.1827	128.74	-1.47688	0.000590839	0.0347597	MD04G1159100	Chr04	24713355	24716877	-	3329	-	Leucine-rich repeat protein kinase family protein	Pkinase
gene:MD03G1246600	240.557	203.862	111.849	434.554	512.419	600.941	185.423	515.971	-1.47585	4.10222e-05	0.00554614	MD03G1246600	Chr03	33405918	33416188	+	2137	-	Leucine-rich repeat transmembrane protein kinase	Pkinase_Tyr
gene:MD12G1066100	525.622	429.081	500.096	1165.96	1385.51	1448.82	484.933	1333.43	-1.45934	1.67705e-11	7.42695e-08	MD12G1066100	Chr12	7730358	7745222	-	2770	-	Peptidase S41 family protein	Peptidase_S41
gene:MD13G1080100	225.721	192.213	151.642	446.922	506.921	607.693	189.858	520.512	-1.45454	1.49368e-07	7.01578e-05	MD13G1080100	Chr13	5613063	5613572	+	248	-	-	-
gene:MD02G1012300	1979.56	2311.41	1833.69	6395.44	4077.36	6312.29	2041.55	5595.03	-1.45451	1.16158e-07	5.62642e-05	MD02G1012300	Chr02	775712	776335	+	624	-	Protein of unknown function	-
gene:MD11G1097900	82.6582	124.259	68.8304	167.39	354.075	235.36	91.9158	252.275	-1.45352	0.00042488	0.0279645	MD11G1097900	Chr11	8118511	8120535	-	2025	-	GRAS family transcription factor	GRAS
gene:MD13G1033600	142.003	137.849	84.9626	209.443	293.597	494.836	121.605	332.625	-1.45078	0.000611367	0.0356919	MD13G1033600	Chr13	2365099	2365611	+	513	-	RING-H2 finger A2A	-
gene:MD10G1332400	517.144	332.004	506.549	1200.59	1476.78	993.53	451.899	1223.63	-1.43733	1.59386e-06	0.000422305	MD10G1332400	Chr10	40982259	40983994	+	1396	-	-	-
gene:MD13G1080300	1340.55	1031.93	836.72	2404.48	2963.46	3291.19	1069.73	2886.37	-1.43193	3.16432e-07	0.000125762	MD13G1080300	Chr13	5615636	5621456	+	1338	-	nitrate transporter 1.7	-
gene:MD10G1298500	165.316	132.996	105.397	222.637	336.481	528.596	134.57	362.571	-1.42934	0.000428618	0.028032	MD10G1298500	Chr10	38562790	38564622	-	1833	-	Polyphenol oxidase	-
gene:MD14G1077700	294.602	235.897	225.85	425.483	918.176	688.719	252.117	677.459	-1.42534	6.15763e-05	0.00728574	MD14G1077700	Chr14	8847475	8849663	+	877	-	Calcium-binding EF-hand family protein	-
gene:MD07G1196500	10551.6	4463.6	10013.8	28816.6	19287.2	19025.6	8343	22376.5	-1.42338	0.000363979	0.0257024	MD07G1196500	Chr07	27480044	27483016	-	2316	-	heat shock protein 70	HSP70
gene:MD03G1020000	137.764	143.674	86.0381	233.356	420.052	327.961	122.492	327.123	-1.41508	9.40631e-05	0.0101957	MD03G1020000	Chr03	1555813	1556622	+	810	-	receptor-like protein kinase 1	-
gene:MD07G1204100	582.846	378.601	450.624	1546.91	1312.94	890.318	470.69	1250.06	-1.40951	1.12883e-05	0.00213376	MD07G1204100	Chr07	28164392	28169473	+	2162	-	Regulator of chromosome condensation (RCC1) family protein	-
gene:MD06G1218400	347.588	410.636	542.04	1304.49	740.039	1360.07	433.421	1134.87	-1.38913	5.61839e-05	0.00685709	MD06G1218400	Chr06	35128074	35129616	+	1373	-	Calmodulin binding protein-like	-
gene:MD01G1057400	154.719	200.95	127.982	322.411	409.056	535.348	161.217	422.272	-1.38778	2.2221e-05	0.00356918	MD01G1057400	Chr01	16208767	16210098	-	1332	-	disease resistance family protein / LRR family protein	LRRNT_2
gene:MD02G1101600	178.033	298.997	225.85	353.745	707.051	772.638	234.293	611.145	-1.38218	0.000471936	0.0297964	MD02G1101600	Chr02	8172462	8175836	+	1640	-	ATP binding microtubule motor family protein	Kinesin
gene:MD15G1088400	444.023	474.707	408.681	940.021	939.069	1558.78	442.47	1145.96	-1.37277	4.45717e-06	0.00100856	MD15G1088400	Chr15	6166287	6168868	-	2343	-	wall-associated kinase 2	Pkinase
gene:MD03G1096100	292.483	481.502	204.34	980.426	665.266	859.451	326.109	835.048	-1.35613	0.000418849	0.0276563	MD03G1096100	Chr03	8127882	8131239	-	1963	-	XB3 ortholog 1 in Arabidopsis thaliana	-
gene:MD11G1216500	138.823	112.609	123.68	277.884	345.278	334.713	125.038	319.292	-1.35217	4.70406e-08	2.93047e-05	MD11G1216500	Chr11	31600149	31601740	-	1260	-	Protein of unknown function	-
gene:MD10G1308200	34.9708	27.1816	26.8869	56.896	74.7736	95.4946	29.6798	75.7214	-1.34993	0.000686618	0.0379805	MD10G1308200	Chr10	39335258	39337497	+	1308	-	S-locus lectin protein kinase family protein	B_lectin
gene:MD00G1005300	318.976	397.045	158.095	582.978	797.219	848.841	291.372	743.013	-1.34973	0.00069343	0.0382497	MD00G1005300	Chr00	782936	783247	-	312	-	peptidoglycan-binding LysM domain-containing protein	-
gene:MD04G1233400	27.5527	30.0939	21.5095	62.6681	58.2795	81.0257	26.3854	67.3244	-1.34964	0.000487854	0.0304295	MD04G1233400	Chr04	31233462	31235049	+	1496	-	-	-
gene:MD10G1323800	24.3736	23.2985	26.8869	63.4927	59.3791	65.5922	24.853	62.8213	-1.3399	0.000217351	0.0177313	MD10G1323800	Chr10	40468681	40469952	-	1272	-	F-box family protein with a domain of unknown function (DUF295)	-
gene:MD10G1303600	1478.31	945.531	908.777	2057.33	4217.01	2127.89	1110.87	2800.74	-1.33399	0.000706167	0.0385408	MD10G1303600	Chr10	39002198	39007076	+	2390	-	NAD(P)H dehydrogenase B3	Pyr_redox_2
gene:MD10G1299300	13472.2	11434.7	5196.7	23512.1	31165.2	21205.6	10034.5	25294.3	-1.33382	0.00093173	0.0472727	MD10G1299300	Chr10	38661973	38663805	-	1833	-	Polyphenol oxidase	-
gene:MD11G1308400	5632.42	5139.26	3494.22	8170.76	17290.3	10206.3	4755.3	11889.1	-1.32198	0.000387575	0.0265176	MD11G1308400	Chr11	42211390	42212646	+	772	-	-	-
gene:MD13G1080200	382.559	283.465	303.284	536.802	875.292	997.388	323.103	803.16	-1.31342	5.57823e-05	0.00685709	MD13G1080200	Chr13	5613612	5615488	-	274	-	-	-
gene:MD16G1080300	171.675	222.307	241.982	650.594	636.676	292.271	211.988	526.514	-1.31249	0.000737817	0.0398473	MD16G1080300	Chr16	5657198	5659105	+	912	-	thioredoxin 2	-
gene:MD16G1105400	1205.96	1177.55	568.927	2256.88	2992.05	2064.23	984.145	2437.72	-1.30838	0.000377717	0.0263401	MD16G1105400	Chr16	7381199	7382512	-	1314	-	Transducin/WD40 repeat-like superfamily protein	-
gene:MD09G1291500	276.587	241.722	283.926	674.507	510.22	784.213	267.412	656.313	-1.29616	9.92059e-07	0.000298581	MD09G1291500	Chr09	37345350	37351893	-	3764	-	Pectinacetylesterase family protein	-
gene:MD03G1020200	118.689	145.616	105.397	205.32	399.159	304.811	123.234	303.097	-1.29596	0.000213519	0.0175265	MD03G1020200	Chr03	1558966	1560029	+	1002	-	receptor-like protein kinase 1	Pkinase
gene:MD12G1172500	2149.11	1826.99	1689.57	3774.93	4908.67	5069.89	1888.56	4584.5	-1.27939	4.72657e-08	2.93047e-05	MD12G1172500	Chr12	25281200	25282957	+	1290	-	Thiamine pyrophosphate dependent pyruvate decarboxylase family protein	-
gene:MD03G1063600	127.167	83.4863	64.5285	225.935	225.421	216.069	91.7271	222.475	-1.27844	0.000148985	0.0138279	MD03G1063600	Chr03	5105509	5107460	-	1680	-	Malectin/receptor-like protein kinase family protein	Pkinase_Tyr
gene:MD10G1007900	604.041	899.905	414.058	1603.81	1449.29	1592.54	639.335	1548.55	-1.27594	0.000156472	0.0142277	MD10G1007900	Chr10	1197851	1200586	-	1423	-	embryo defective 2170	-
gene:MD08G1063800	508.666	335.887	497.945	828.703	1240.36	1147.86	447.499	1072.31	-1.26079	2.36545e-05	0.00368487	MD08G1063800	Chr08	5024605	5025791	-	1082	-	Thioredoxin superfamily protein	-
gene:MD13G1226400	5332.52	3545.26	4748.22	16114.8	7370.7	9079.7	4542	10855.1	-1.25704	0.000730789	0.039675	MD13G1226400	Chr13	22123159	22126494	+	2391	-	beta-amylase 1	-
gene:MD03G1019900	170.615	186.388	108.623	286.129	407.956	418.633	155.209	370.906	-1.25521	0.000148287	0.0138279	MD03G1019900	Chr03	1554957	1555810	+	854	-	receptor-like protein kinase 1	B_lectin
gene:MD14G1006600	125.047	106.785	92.4909	222.637	224.321	325.067	108.108	257.342	-1.25109	3.78049e-05	0.0052288	MD14G1006600	Chr14	730544	733643	+	1690	-	Protein of unknown function (DUF1637)	-
gene:MD11G1101900	104.912	107.756	94.6419	236.655	215.524	278.767	102.437	243.649	-1.25003	9.74221e-07	0.000296087	MD11G1101900	Chr11	8520925	8523873	+	2715	-	Leucine-rich repeat protein kinase family protein	Pkinase
gene:MD12G1173400	93.2554	82.5155	95.7173	136.056	262.807	245.006	90.4961	214.623	-1.24428	0.000475711	0.0299129	MD12G1173400	Chr12	25355624	25358791	+	3168	-	receptor like protein 7	LRRNT_2
gene:MD05G1265900	32.8513	34.9477	30.1133	79.9843	59.3791	91.6362	32.6375	76.9999	-1.23982	0.00075124	0.0402269	MD05G1265900	Chr05	40058871	40061161	+	1900	-	Sec14p-like phosphatidylinositol transfer family protein	-
gene:MD05G1082000	322.155	443.642	255.963	978.777	616.883	816.045	340.587	803.901	-1.23892	0.000151005	0.0139736	MD05G1082000	Chr05	17176247	17180039	+	1785	-	abscisic acid responsive elements-binding factor 3	bZIP_1
gene:MD06G1184800	320.036	429.081	259.19	585.452	1132.6	652.064	336.102	790.039	-1.23203	0.000895219	0.045795	MD06G1184800	Chr06	32288984	32292815	+	2758	-	Galactosyltransferase family protein	Galactosyl_T
gene:MD12G1022200	210.884	217.453	158.095	375.184	374.968	622.162	195.477	457.438	-1.22616	0.000187669	0.0161338	MD12G1022200	Chr12	2209896	2212980	+	2013	-	IQ calmodulin-binding motif family protein	-
gene:MD06G1052700	734.387	534.895	392.549	1098.34	1551.55	1235.64	553.943	1295.18	-1.22508	0.000142448	0.0135253	MD06G1052700	Chr06	7654553	7656970	+	995	-	RING/U-box superfamily protein	-
gene:MD02G1246100	48.7472	65.0416	53.7738	120.389	142.95	128.291	55.8542	130.543	-1.22136	3.7951e-05	0.0052288	MD02G1246100	Chr02	29647020	29649432	-	2086	-	Protein kinase superfamily protein	Pkinase
gene:MD00G1137300	1531.3	1940.57	1319.61	3628.15	4137.84	3300.83	1597.16	3688.94	-1.2075	1.09693e-06	0.000318284	MD00G1137300	Chr00	29807025	29808831	+	1648	-	Protein of unknown function	-
gene:MD17G1070500	99.6138	98.0479	63.4531	153.372	210.026	240.183	87.0382	201.194	-1.20671	0.000410384	0.0274126	MD17G1070500	Chr17	5691079	5695943	-	1692	-	plant adhesion molecule 1	TBC
gene:MD02G1255400	1569.45	1460.04	1021.7	3497.87	2559.9	3235.24	1350.4	3097.67	-1.19785	1.33255e-05	0.00242995	MD02G1255400	Chr02	30731688	30733624	-	682	-	homolog of anti-oxidant 1	-
gene:MD16G1042400	208.765	262.108	148.416	340.552	515.718	557.534	206.43	471.268	-1.18951	0.000558364	0.0333378	MD16G1042400	Chr16	3002965	3004578	+	1198	-	Protein of unknown function	-
gene:MD12G1172400	3550.06	2343.44	2990.9	4627.54	6832.99	8799.01	2961.47	6753.18	-1.18925	0.000310065	0.0226698	MD12G1172400	Chr12	25279484	25281198	+	1129	-	Thiamine pyrophosphate dependent pyruvate decarboxylase family protein	TPP_enzyme_N
gene:MD15G1391000	1443.34	1071.73	1547.61	4081.67	3078.91	2067.12	1354.23	3075.9	-1.18372	0.000412505	0.0274126	MD15G1391000	Chr15	48530553	48532862	+	2310	-	receptor-like protein kinase 1	Pkinase
gene:MD13G1065400	86.8971	63.1001	76.3588	203.671	155.045	154.335	75.452	171.017	-1.18369	8.38438e-05	0.00938329	MD13G1065400	Chr13	4541155	4542768	+	1269	-	Remorin family protein	-
gene:MD01G1138900	665.505	739.727	538.813	1728.32	1188.68	1489.33	648.015	1468.78	-1.18063	6.84818e-06	0.00143442	MD01G1138900	Chr01	24842195	24846590	-	2274	-	Protein of unknown function (DUF604)	-
gene:MD03G1014400	2162.89	1869.7	1560.52	4522	2926.07	5225.19	1864.37	4224.42	-1.18014	0.000121669	0.012448	MD03G1014400	Chr03	1145360	1147296	-	1181	-	peroxidase 2	-
gene:MD06G1094700	1424.26	1350.34	886.192	2595.78	3716.69	1983.2	1220.27	2765.22	-1.18002	0.000606642	0.0355499	MD06G1094700	Chr06	22706966	22707625	+	660	-	Late embryogenesis abundant (LEA) hydroxyproline-rich glycoprotein family	-
gene:MD15G1158100	421.769	554.31	302.209	997.742	930.272	953.017	426.096	960.344	-1.17189	6.60844e-05	0.00775991	MD15G1158100	Chr15	11742831	11743454	+	624	-	Protein of unknown function	-
gene:MD09G1257800	82.6582	50.4801	55.9247	157.495	137.452	129.255	63.021	141.401	-1.16829	0.000388355	0.0265176	MD09G1257800	Chr09	32954800	32955691	+	588	-	-	-
gene:MD16G1075200	502.308	747.494	474.285	1386.94	1030.34	1420.84	574.695	1279.37	-1.15441	9.3668e-05	0.0101885	MD16G1075200	Chr16	5261502	5262086	-	585	-	Protein of unknown function	-
gene:MD12G1149200	117.629	105.814	97.8683	305.919	202.329	205.458	107.104	237.902	-1.15327	0.000136864	0.0132174	MD12G1149200	Chr12	22908814	22910690	+	1120	-	Regulator of chromosome condensation (RCC1) family protein	-
gene:MD12G1149100	87.9568	71.837	68.8304	225.935	142.95	137.937	76.2081	168.94	-1.15117	0.000763659	0.0407206	MD12G1149100	Chr12	22906947	22908812	+	875	-	Regulator of chromosome condensation (RCC1) family protein	-
gene:MD02G1039800	92.1957	112.609	67.755	157.495	238.616	210.281	90.8534	202.131	-1.15042	0.000636444	0.0364039	MD02G1039800	Chr02	3229827	3232856	-	2005	-	Homeodomain-like superfamily protein	Myb_DNA-binding
gene:MD09G1188000	276.587	305.793	244.133	413.115	800.518	622.162	275.504	611.931	-1.15012	0.000399161	0.0269586	MD09G1188000	Chr09	16417301	16421263	-	2864	-	HYPERSENSITIVE TO ABA1	PP2C
gene:MD10G1035700	403.754	487.327	287.152	587.926	996.249	1030.18	392.744	871.453	-1.14906	0.000980186	0.0490885	MD10G1035700	Chr10	4618186	4625645	-	1664	-	Pyridoxal phosphate (PLP)-dependent transferases superfamily protein	-
gene:MD03G1180000	362.425	245.605	176.378	532.679	559.703	635.666	261.469	576.016	-1.1394	0.000637381	0.0364039	MD03G1180000	Chr03	24722495	24726682	+	3526	-	Leucine-rich repeat protein kinase family protein	Pkinase
gene:MD01G1057300	396.336	386.367	249.51	621.733	742.238	900.929	344.071	754.967	-1.13317	0.000177302	0.0154392	MD01G1057300	Chr01	16207098	16208765	-	1568	-	disease resistance family protein / LRR family protein	-
gene:MD15G1070600	471.576	572.755	300.058	975.478	1022.64	940.477	448.129	979.532	-1.12766	0.000222821	0.018095	MD15G1070600	Chr15	4808322	4810476	+	1731	-	ARM repeat superfamily protein	Arm
gene:MD12G1040400	1616.07	1839.61	1503.51	2463.02	4034.48	4320.41	1653.07	3605.97	-1.12506	0.00014267	0.0135253	MD12G1040400	Chr12	4379708	4385568	+	3058	-	UDP-Glycosyltransferase superfamily protein	-
gene:MD03G1014200	565.891	385.396	385.02	1036.5	681.76	1192.24	445.436	970.164	-1.12347	0.000590915	0.0347597	MD03G1014200	Chr03	1111772	1113496	-	975	-	peroxidase 2	-
gene:MD04G1058200	1735.82	2124.05	3227.5	4992.83	5069.21	5313.94	2362.46	5125.33	-1.1174	0.000182509	0.0158481	MD04G1058200	Chr04	7283821	7291361	+	1408	-	ethylene responsive element binding factor 5	AP2
gene:MD00G1124500	110.211	85.4278	80.6607	210.268	196.831	190.025	92.0998	199.041	-1.1127	3.3058e-05	0.00473274	MD00G1124500	Chr00	26635155	26637513	+	2094	-	Leucine-rich repeat receptor-like protein kinase family protein	Pkinase
gene:MD13G1049500	2257.21	1785.25	1615.36	5215.47	3636.42	3290.22	1885.94	4047.37	-1.10182	0.000132384	0.0130589	MD13G1049500	Chr13	3511908	3512529	+	521	-	-	-
gene:MD11G1098400	1294.98	1262.97	1584.18	2648.55	3292.24	2881.24	1380.71	2940.68	-1.09069	4.8953e-07	0.000169805	MD11G1098400	Chr11	8139575	8141815	-	2169	-	SCARECROW-like 14	GRAS
gene:MD12G1172700	91.136	80.574	104.321	163.267	213.325	209.316	92.0104	195.303	-1.08536	0.000106604	0.0112024	MD12G1172700	Chr12	25306404	25310486	-	3675	-	-	LRRNT_2
gene:MD16G1050500	1765.49	1472.66	1059.34	3581.98	2977.75	2527.23	1432.5	3028.99	-1.08034	0.000224602	0.0181792	MD16G1050500	Chr16	3611359	3612137	+	682	-	-	-
gene:MD05G1041000	1733.7	1060.08	1448.67	2378.91	3577.04	2893.78	1414.15	2949.91	-1.06071	0.000379095	0.0263401	MD05G1041000	Chr05	6923536	6926518	-	2903	-	leucine-rich repeat transmembrane protein kinase family protein	Pkinase_Tyr
gene:MD15G1126300	724.849	699.926	609.795	1444.66	1498.77	1293.52	678.19	1412.32	-1.05813	7.75239e-08	4.0054e-05	MD15G1126300	Chr15	9177590	9180928	-	2802	-	Myosin heavy chain-related protein	-
gene:MD17G1039800	1204.9	990.186	1077.63	1997.96	2350.97	2449.1	1090.91	2266.01	-1.05459	3.43504e-07	0.000134793	MD17G1039800	Chr17	2915877	2920998	+	2858	-	senescence-associated gene 101	Lipase_3
gene:MD14G1038300	427.068	564.018	306.511	1057.94	784.024	852.699	432.532	898.22	-1.05409	0.000802716	0.0418653	MD14G1038300	Chr14	3494218	3494976	-	759	-	-	-
gene:MD00G1176400	236.318	170.856	228.001	413.939	427.749	469.756	211.725	437.148	-1.04675	1.9608e-05	0.00323323	MD00G1176400	Chr00	40813519	40816484	+	1240	-	riboflavin kinase/FMN hydrolase	-
gene:MD02G1299000	472.636	664.978	506.549	828.703	1248.06	1310.88	548.054	1129.21	-1.0423	0.000429904	0.0280569	MD02G1299000	Chr02	35444901	35448491	+	1974	-	pheophytinase	-
gene:MD01G1139200	1536.6	784.383	1088.38	2282.44	2186.03	2536.88	1136.45	2335.11	-1.03913	0.000858123	0.0441158	MD01G1139200	Chr01	24887200	24889165	+	1632	-	protein phosphatase 2CA	PP2C
gene:MD12G1173200	1701.91	1414.41	1300.25	2369.84	3328.53	3337.49	1472.19	3011.95	-1.03259	5.02332e-05	0.00637313	MD12G1173200	Chr12	25333520	25336407	+	1870	-	Thiamine pyrophosphate dependent pyruvate decarboxylase family protein	TPP_enzyme_N
gene:MD16G1031400	2893.04	3663.69	2112.23	6440.8	6429.43	4653.19	2889.65	5841.14	-1.01528	0.000795239	0.0417838	MD16G1031400	Chr16	2229450	2230019	-	570	-	Protein of unknown function	-
gene:MD12G1193200	997.197	1263.94	1214.21	1661.53	2718.24	2645.88	1158.45	2341.88	-1.0152	0.000410519	0.0274126	MD12G1193200	Chr12	27490404	27495034	-	3735	-	Disease resistance protein (TIR-NBS-LRR class) family	TIR
gene:MD14G1041300	55.1055	64.0709	54.8493	108.02	133.053	110.928	58.0085	117.334	-1.01294	0.000568623	0.0337042	MD14G1041300	Chr14	3873166	3878129	-	1662	-	nuclear factor Y	CBFB_NFYA
gene:MD14G1069500	1514.34	1408.59	1088.38	2288.21	3385.71	2375.79	1337.1	2683.24	-1.00463	0.000287856	0.021659	MD14G1069500	Chr14	7647250	7649669	+	1572	-	Remorin family protein	-
gene:MD03G1243900	1132.84	773.704	841.022	1993.83	2106.86	1407.34	915.856	1836.01	-1.00346	0.000475521	0.0299129	MD03G1243900	Chr03	32820566	32822785	+	2220	-	Leucine-rich receptor-like protein kinase family protein	LRRNT_2
gene:MD11G1235400	441.904	465.97	319.416	720.683	801.617	935.654	409.097	819.318	-1.00144	0.000135826	0.0131937	MD11G1235400	Chr11	34262829	34265462	+	1498	-	membrane-associated mannitol-induced	Motile_Sperm
gene:MD12G1124900	326.394	360.156	298.982	474.134	669.664	829.549	328.511	657.782	-1.00095	0.000705764	0.0385408	MD12G1124900	Chr12	20001102	20003519	-	1284	-	Leucine-rich repeat protein kinase family protein	Pkinase_Tyr
gene:MD12G1047000	100.673	92.2232	68.8304	161.618	160.543	200.635	87.2424	174.265	-0.997499	0.000766347	0.0407492	MD12G1047000	Chr12	5411944	5415340	+	1721	-	aromatic and neutral transporter 1	Aa_trans
gene:MD01G1113900	109.151	142.703	140.887	225.11	317.788	242.113	130.914	261.67	-0.997131	0.000459318	0.0293585	MD01G1113900	Chr01	22853034	22855406	-	2032	-	peptidase M1 family protein	-
gene:MD13G1099800	1408.37	1395.97	1164.74	2492.71	2888.68	2516.62	1323.03	2632.67	-0.99247	7.28848e-07	0.000238558	MD13G1099800	Chr13	7049628	7054513	+	1953	-	Protein of unknown function (DUF707)	-
gene:MD13G1080800	256.452	246.576	311.888	559.89	566.3	493.871	271.639	540.02	-0.991796	9.11992e-06	0.00185271	MD13G1080800	Chr13	5690635	5692547	+	1058	-	thioredoxin 2	-
gene:MD14G1215200	1301.34	1040.67	886.192	2110.93	2381.76	1924.36	1076.07	2139.02	-0.991095	5.79964e-05	0.007023	MD14G1215200	Chr14	29875720	29878184	+	1419	-	reversibly glycosylated polypeptide 3	-
gene:MD04G1224700	819.164	639.738	737.776	1299.54	1930.92	1135.32	732.226	1455.26	-0.990722	0.000777207	0.0411853	MD04G1224700	Chr04	30456661	30461727	+	1757	-	basic helix-loop-helix (bHLH) DNA-binding superfamily protein	HLH
gene:MD07G1203700	5099.38	4034.52	3820.09	9617.08	8766.11	7314.5	4318	8565.9	-0.988273	2.90415e-05	0.0043076	MD07G1203700	Chr07	28135803	28137761	+	1613	-	protein phosphatase 2CA	PP2C
gene:MD08G1153600	3408.06	3648.16	2758.6	5759.69	6332.67	7253.73	3271.6	6448.7	-0.978932	1.28827e-05	0.00237716	MD08G1153600	Chr08	16709140	16712884	-	2068	-	KNOTTED1-like homeobox gene 3	KNOX2
gene:MD02G1002700	731.207	838.746	952.871	1564.23	1602.14	1792.21	840.942	1652.86	-0.974896	3.82822e-06	0.000899052	MD02G1002700	Chr02	217806	222449	-	2148	-	ACT domain-containing small subunit of acetolactate synthase protein	ACT
gene:MD12G1159400	94.3152	78.6324	90.34	138.529	184.735	189.06	87.7625	170.775	-0.959377	0.000786756	0.0416202	MD12G1159400	Chr12	23940451	23943769	-	1338	-	Josephin family protein	-
gene:MD16G1259200	82.6582	68.9247	81.7361	146.775	164.942	137.937	77.773	149.885	-0.946663	0.000467493	0.0296366	MD16G1259200	Chr16	31545199	31549493	+	2655	-	Leucine-rich repeat protein kinase family protein	Pkinase
gene:MD12G1168600	1240.93	1149.39	900.173	1842.94	2331.18	2139.46	1096.83	2104.53	-0.939894	7.31614e-05	0.00840001	MD12G1168600	Chr12	24900958	24903916	-	2078	-	fatty acid desaturase 8	-
gene:MD12G1164600	348.648	399.958	337.699	565.662	685.059	830.514	362.102	693.745	-0.93734	0.000200398	0.0167448	MD12G1164600	Chr12	24596875	24601323	+	2289	-	Carbohydrate-binding-like fold	-
gene:MD14G1166300	1603.36	1857.08	1273.36	3325.53	2610.48	3074.15	1577.94	3003.39	-0.928543	0.000174743	0.0153318	MD14G1166300	Chr14	25978699	25982384	+	2716	-	MA3 domain-containing protein	-
gene:MD08G1181400	152.6	166.973	132.284	230.882	328.784	299.023	150.619	286.23	-0.92406	0.000676292	0.0377748	MD08G1181400	Chr08	22497810	22500906	+	1667	-	Major facilitator superfamily protein	MFS_1
gene:MD17G1274200	259.632	203.862	265.642	473.309	449.741	450.464	243.045	457.838	-0.914655	5.03683e-05	0.00637313	MD17G1274200	Chr17	33580689	33583966	+	791	-	Disease resistance protein (TIR-NBS-LRR class) family	TIR
gene:MD01G1048800	112.33	111.639	134.434	220.163	237.516	207.387	119.468	221.689	-0.892055	0.000251656	0.0196013	MD01G1048800	Chr01	15174386	15176129	-	808	-	Calcium-dependent lipid-binding (CaLB domain) family protein	C2
gene:MD01G1029700	433.426	443.642	490.417	748.719	841.204	928.902	455.828	839.608	-0.881052	2.04135e-05	0.00332008	MD01G1029700	Chr01	10720750	10727355	-	2198	-	asparagine synthetase 3	-
gene:MD12G1045000	220.422	230.073	208.642	330.657	376.067	496.765	219.712	401.163	-0.867959	0.00100718	0.0495219	MD12G1045000	Chr12	5014383	5019919	-	1703	-	RING-H2 group F2A	-
gene:MD16G1217200	139.883	126.2	111.849	217.689	241.915	230.537	125.978	230.047	-0.867829	0.000301581	0.022366	MD16G1217200	Chr16	21423719	21427410	+	2025	-	type one serine/threonine protein phosphatase 6	Metallophos
gene:MD06G1113500	345.469	332.974	351.681	700.069	687.258	490.013	343.375	625.78	-0.866031	0.000443142	0.0285008	MD06G1113500	Chr06	25146041	25150557	+	2404	-	trehalase 1	-
gene:MD14G1019200	171.675	176.68	186.057	321.586	326.585	324.103	178.137	324.091	-0.863422	2.65132e-05	0.00400931	MD14G1019200	Chr14	1808260	1812072	+	2106	-	Basic-leucine zipper (bZIP) transcription factor family protein	bZIP_1
gene:MD03G1095100	536.219	622.264	474.285	834.475	1196.38	934.689	544.256	988.514	-0.860184	0.000799816	0.0418116	MD03G1095100	Chr03	8067586	8069661	+	1412	-	ENTH/VHS family protein	-
gene:MD11G1246600	4544.08	3979.19	4240.6	7997.6	7784.16	7337.65	4254.62	7706.47	-0.857081	4.89426e-07	0.000169805	MD11G1246600	Chr11	35841661	35844414	-	2754	-	Protein of unknown function (DUF2921)	-
gene:MD17G1116800	336.991	323.267	246.284	537.626	590.492	514.127	302.181	547.415	-0.856585	0.000307025	0.0225627	MD17G1116800	Chr17	10064196	10065479	-	1284	-	beta-1	-
gene:MD02G1311100	846.717	886.314	944.268	1574.12	1811.06	1402.52	892.433	1595.9	-0.838382	4.64888e-05	0.00606716	MD02G1311100	Chr02	36631784	36634657	+	2211	-	-	-
gene:MD01G1088900	986.6	943.589	962.551	1692.86	1514.17	1940.76	964.247	1715.93	-0.831687	2.94199e-05	0.00432236	MD01G1088900	Chr01	20183520	20187776	+	2785	-	pseudo-response regulator 5	Response_reg
gene:MD09G1069300	4862	6856.55	4806.3	10230.6	8832.09	9974.84	5508.28	9679.17	-0.813254	0.000803544	0.0418653	MD09G1069300	Chr09	4714855	4717596	-	2742	-	Malectin/receptor-like protein kinase family protein	Pkinase_Tyr
gene:MD12G1263200	5598.51	5547.96	3809.33	9279	8448.32	8444.04	4985.27	8723.79	-0.807271	0.000921042	0.0468371	MD12G1263200	Chr12	32966167	32970643	+	1846	-	calreticulin 3	-
gene:MD11G1082300	1831.2	1263.94	1569.12	2844.8	2357.57	2945.86	1554.75	2716.08	-0.80506	0.00100554	0.0495219	MD11G1082300	Chr11	7001040	7002407	-	1200	-	-	-
gene:MD10G1177700	435.545	435.876	458.153	737.999	760.932	813.151	443.191	770.694	-0.798203	1.12039e-05	0.0021308	MD10G1177700	Chr10	27197671	27205868	-	898	-	-	-
gene:MD04G1144100	511.845	440.73	422.662	775.93	814.813	751.417	458.412	780.72	-0.768091	0.000110744	0.0115203	MD04G1144100	Chr04	23320202	23322046	+	897	-	SOUL heme-binding family protein	-
gene:MD04G1233200	1729.46	1669.73	1487.38	2425.09	2952.46	2912.1	1628.86	2763.22	-0.762291	0.000134618	0.0131646	MD04G1233200	Chr04	31220105	31222969	+	2738	-	Protein kinase superfamily protein	Pkinase
gene:MD06G1127900	985.54	1068.82	989.438	1787.69	1625.23	1738.19	1014.6	1717.04	-0.75907	1.10753e-05	0.00211935	MD06G1127900	Chr06	26993360	26996106	-	2254	-	Protein of unknown function (DUF604)	-
gene:MD03G1190800	340.17	447.525	417.285	679.454	654.269	671.356	401.66	668.36	-0.734425	0.000636952	0.0364039	MD03G1190800	Chr03	26234898	26241245	+	2843	-	fimbrin 1	CH
gene:MD12G1185000	4563.16	4401.47	4143.81	6285.77	6738.43	8343.72	4369.48	7122.64	-0.704926	0.000745448	0.0400501	MD12G1185000	Chr12	26597295	26600175	+	2340	-	SOS3-interacting protein 1	Pkinase
gene:MD15G1160000	1049.12	1140.66	1005.57	1849.53	1664.81	1685.14	1065.12	1733.16	-0.702435	9.53767e-05	0.010302	MD15G1160000	Chr15	11981048	11982890	+	1264	-	RING/U-box superfamily protein	-
gene:MD10G1116600	715.312	795.061	751.757	1084.32	1260.16	1264.58	754.043	1203.02	-0.673508	0.000398084	0.0269445	MD10G1116600	Chr10	19427237	19431320	+	1187	-	methylthioadenosine nucleosidase 1	-
gene:MD06G1161700	17098.6	17144.8	14746.9	24811.6	25937.7	27350	16330.1	26033.1	-0.672801	0.000151961	0.0140202	MD06G1161700	Chr06	30257320	30261427	+	2732	-	-	Pkinase
gene:MD12G1233400	698.356	593.141	628.078	983.724	1017.14	977.132	639.858	992.666	-0.633652	0.000621302	0.0359579	MD12G1233400	Chr12	30918580	30920243	-	1664	-	Sialidase	-
gene:MD16G1144800	881.688	891.168	946.419	1305.31	1311.84	1415.06	906.425	1344.07	-0.568387	0.000948265	0.0477211	MD16G1144800	Chr16	11137038	11139768	+	2120	-	calnexin 1	-

## Sheet: RedvsWhite_deg_up
gene_id	Red1	Red2	Red3	White1	White2	White3	Red	White	log2FoldChange	pvalue	padj	gene_name	gene_chr	gene_start	gene_end	gene_strand	gene_length	gene_biotype	gene_description	tf_family
gene:MD13G1071600	19.2901	18.9677	9.3074	0	0	0	15.8551	0	6.42455	1.63e-05	0.00313195	MD13G1071600	Chr13	5028383	5030519	-	951	-	ribonuclease 1	Ribonuclease_T2
gene:MD13G1138000	13.1985	1.80645	21.7173	0	0	0	12.2407	0	6.0468	0.00087843	0.0428392	MD13G1138000	Chr13	10625986	10626748	+	508	-	Cytidine/deoxycytidylate deaminase family protein	-
gene:MD08G1039800	53.8093	52.387	27.9222	0	2.34304	0	44.7062	0.781013	6.03597	3.77e-07	0.000146564	MD08G1039800	Chr08	2924885	2932154	+	1715	-	GA requiring 3	p450
gene:MD04G1030500	251.787	2.70967	15.5123	2.57698	0	2.01419	90.003	1.53039	5.83698	0.000104987	0.0109845	MD04G1030500	Chr04	3417406	3424768	-	816	-	-	-
gene:MD05G1010000	1792.97	489.548	253.368	28.3468	17.5728	2.01419	845.294	15.9779	5.72033	1.77e-10	2.56e-07	MD05G1010000	Chr05	2042011	2048552	+	2099	-	Protein kinase protein with adenine nucleotide alpha hydrolases-like domain	Pkinase
gene:MD10G1306100	22.3359	9.93547	48.6053	1.71799	0	0	26.9589	0.572663	5.39759	0.000102001	0.0108976	MD10G1306100	Chr10	39205824	39206162	-	339	-	pinoid-binding protein 1	-
gene:MD12G1023400	48.733	59.6128	3.10247	1.71799	1.17152	0	37.1494	0.963169	5.24604	0.000123564	0.011939	MD12G1023400	Chr12	2356138	2360751	+	1504	-	Purple acid phosphatases superfamily protein	Metallophos
gene:MD11G1012700	18.2749	9.03225	36.1954	0.858994	1.17152	0	21.1675	0.676838	4.98603	0.000178046	0.0152654	MD11G1012700	Chr11	926135	926482	-	348	-	Protein of unknown function	-
gene:MD07G1251600	47.7177	11.7419	52.7419	3.43598	0	0	37.4005	1.14533	4.90596	4.63e-05	0.00626532	MD07G1251600	Chr07	31972128	31973660	+	982	-	Uncharacterised conserved protein (UCP012943)	-
gene:MD03G1070900	205.085	81.2902	358.852	1.71799	8.20063	14.0994	215.076	8.00599	4.76253	8.05e-10	8.14e-07	MD03G1070900	Chr03	5786105	5790084	+	1746	-	cation exchanger 3	Na_Ca_ex
gene:MD14G1194800	160.413	76.7741	335.066	8.58994	3.51456	9.06387	190.751	7.05612	4.73776	7.3e-12	2.56e-08	MD14G1194800	Chr14	28575609	28576963	-	884	-	voltage dependent anion channel 1	-
gene:MD03G1214100	26.397	9.93547	14.4782	0	1.17152	1.0071	16.9369	0.726205	4.6372	0.000381904	0.0258079	MD03G1214100	Chr03	29380661	29386685	-	1341	-	NAD(P)-binding Rossmann-fold superfamily protein	Epimerase
gene:MD13G1006600	133	62.3225	138.577	3.43598	2.34304	8.05677	111.3	4.61193	4.58334	1.9e-12	9.61e-09	MD13G1006600	Chr13	419574	422887	-	1354	-	glutamine synthetase 1	-
gene:MD05G1088200	77.1605	28	106.518	2.57698	1.17152	5.03548	70.5595	2.928	4.57137	2.35e-08	1.37e-05	MD05G1088200	Chr05	18857612	18861491	+	1723	-	sodium:hydrogen antiporter 1	-
gene:MD16G1014900	235.543	3.6129	124.099	12.8849	0	3.02129	121.085	5.30207	4.48878	0.000799784	0.040609	MD16G1014900	Chr16	1165319	1171015	+	4379	-	CHASE domain containing histidine kinase protein	HATPase_c
gene:MD17G1077000	65.9926	1.80645	19.649	1.71799	1.17152	1.0071	29.1493	1.29887	4.47197	0.000897328	0.0432246	MD17G1077000	Chr17	6377432	6378061	-	630	-	Ankyrin repeat family protein	-
gene:MD06G1041900	89.3438	25.2903	188.216	3.43598	3.51456	7.04968	100.95	4.66674	4.43437	1.33e-07	5.76e-05	MD06G1041900	Chr06	5550174	5554864	-	789	-	Plant invertase/pectin methylesterase inhibitor superfamily protein	-
gene:MD15G1264200	1038.62	334.193	1923.53	53.2576	18.7443	82.5819	1098.78	51.528	4.41155	4.36e-10	5.29e-07	MD15G1264200	Chr15	22646734	22650279	-	1891	-	Sulfite exporter TauE/SafE family protein	-
gene:MD11G1074900	1166.55	450.709	2116.92	28.3468	31.631	119.845	1244.72	59.9408	4.37608	1.07e-09	9.98e-07	MD11G1074900	Chr11	6348409	6352616	+	2223	-	cation exchanger 3	Na_Ca_ex
gene:MD16G1140500	231.482	10.8387	76.5275	9.44894	5.8576	0	106.283	5.10218	4.37118	0.000218659	0.0174593	MD16G1140500	Chr16	10800275	10806093	-	2580	-	Pectin lyase-like superfamily protein	-
gene:MD07G1036200	58.8857	130.968	567.751	2.57698	10.5437	26.1845	252.535	13.1017	4.27316	7.82e-06	0.00173256	MD07G1036200	Chr07	2973537	2977242	-	1195	-	annexin 8	-
gene:MD10G1156000	496.467	79.4838	78.5958	18.8979	8.20063	7.04968	218.182	11.3827	4.24929	4.04e-07	0.000151249	MD10G1156000	Chr10	24415330	24416262	-	933	-	Protein of unknown function (DUF506)	-
gene:MD11G1009700	2568.63	825.548	3652.64	93.6304	64.4336	212.497	2348.94	123.52	4.24856	2.14e-11	5.41e-08	MD11G1009700	Chr11	769877	771790	-	1768	-	Amino acid permease family protein	-
gene:MD16G1013300	7.10689	18.9677	23.7856	1.71799	0	1.0071	16.6201	0.908362	4.10239	0.000679104	0.0361498	MD16G1013300	Chr16	1031350	1034417	-	1696	-	DNAse I-like superfamily protein	Exo_endo_phos
gene:MD10G1330900	949.278	352.258	1608.11	81.6044	28.1165	68.4826	969.882	59.4012	4.02508	8.3e-11	1.61e-07	MD10G1330900	Chr10	40908806	40910299	-	1020	-	-	-
gene:MD01G1045500	60.9162	13.5484	6.20493	0.858994	1.17152	3.02129	26.8898	1.68393	4.00302	0.000793007	0.0403715	MD01G1045500	Chr01	14582631	14584579	+	1504	-	beta HLH protein 93	HLH
gene:MD15G1038300	116.756	38.8387	141.679	7.73095	3.51456	7.04968	99.0914	6.09839	4.00083	5.28e-09	4.11e-06	MD15G1038300	Chr15	2672283	2674975	+	1989	-	ARM repeat superfamily protein	-
gene:MD02G1149600	1080.25	492.258	1920.43	42.9497	46.8608	129.915	1164.31	73.242	3.99061	1.62e-10	2.46e-07	MD02G1149600	Chr02	12317148	12320639	-	1866	-	Sulfite exporter TauE/SafE family protein	-
gene:MD06G1062000	1701.59	104.774	829.393	134.862	8.20063	24.1703	878.587	55.7443	3.97443	0.000144441	0.0134025	MD06G1062000	Chr06	10095205	10096031	-	827	-	Bifunctional inhibitor/lipid-transfer protein/seed storage 2S albumin superfamily protein	-
gene:MD03G1006600	3030.58	1125.42	5768.52	156.337	133.553	348.455	3308.17	212.782	3.95837	3.61e-10	4.57e-07	MD03G1006600	Chr03	541745	543668	-	1792	-	Amino acid permease family protein	-
gene:MD03G1010300	819.323	438.064	1499.53	47.2447	31.631	98.6955	918.971	59.1904	3.95499	1.66e-11	4.57e-08	MD03G1010300	Chr03	790344	791294	-	951	-	Family of unknown function (DUF716)	-
gene:MD11G1012300	261.94	175.226	478.814	13.7439	14.0582	34.2413	305.326	20.6811	3.88352	5.42e-12	2.35e-08	MD11G1012300	Chr11	886298	887248	-	951	-	Family of unknown function (DUF716)	-
gene:MD15G1248200	2678.28	1329.55	3763.29	146.888	91.3785	309.179	2590.37	182.482	3.82667	7.58e-12	2.56e-08	MD15G1248200	Chr15	20692664	20693835	+	892	-	Lactoylglutathione lyase / glyoxalase I family protein	Glyoxalase
gene:MD10G1140700	185.794	29.8064	744.592	30.0648	25.7734	13.0923	320.064	22.9768	3.79894	4.62e-05	0.00626532	MD10G1140700	Chr10	22518880	22520267	+	1388	-	-	-
gene:MD17G1194600	50.7635	35.2258	56.8786	5.15397	2.34304	3.02129	47.6226	3.5061	3.72415	1.34e-08	8.49e-06	MD17G1194600	Chr17	23311259	23312597	+	917	-	Late embryogenesis abundant (LEA) hydroxyproline-rich glycoprotein family	-
gene:MD13G1044200	128.939	44.258	133.406	4.29497	9.37215	10.071	102.201	7.9127	3.70693	9.56e-09	6.45e-06	MD13G1044200	Chr13	3071804	3073966	+	1608	-	Aluminium activated malate transporter family protein	-
gene:MD17G1101500	67.0078	21.6774	104.45	5.15397	3.51456	6.04258	64.3783	4.9037	3.70291	1.28e-06	0.000396129	MD17G1101500	Chr17	8619744	8626669	-	2811	-	ERD (early-responsive to dehydration stress) family protein	-
gene:MD00G1127200	37.565	29.8064	77.5617	2.57698	4.68608	4.02839	48.311	3.76382	3.70247	3.83e-07	0.000147011	MD00G1127200	Chr00	26957634	26959277	+	1644	-	Eukaryotic aspartyl protease family protein	-
gene:MD15G1252300	51.7788	8.12902	52.7419	4.29497	0	5.03548	37.5499	3.11015	3.55789	0.000734568	0.0381648	MD15G1252300	Chr15	21319998	21322083	-	1376	-	Peroxidase superfamily protein	-
gene:MD04G1077900	32.4886	17.1613	50.6736	2.57698	1.17152	5.03548	33.4412	2.928	3.49336	2.79e-05	0.00457808	MD04G1077900	Chr04	10660370	10661483	-	1000	-	Protein of unknown function	-
gene:MD10G1075000	254.833	148.129	388.842	11.1669	8.20063	51.3619	263.935	23.5765	3.48313	1.63e-06	0.000479498	MD10G1075000	Chr10	10622891	10624868	-	1798	-	3-ketoacyl-CoA synthase 4	-
gene:MD00G1105300	290.367	33.4193	1168.6	85.0404	10.5437	40.2839	497.461	45.2893	3.45382	0.00102666	0.0478509	MD00G1105300	Chr00	22004253	22004861	+	609	-	Plant invertase/pectin methylesterase inhibitor superfamily protein	-
gene:MD10G1217500	38.5803	11.7419	71.3567	1.71799	3.51456	6.04258	40.5596	3.75838	3.4431	0.000145323	0.0134433	MD10G1217500	Chr10	31583926	31588221	-	1555	-	NAC domain containing protein 20	NAM
gene:MD10G1022200	48.733	36.129	72.3909	10.3079	0	4.02839	52.4176	4.77877	3.40227	6.38e-05	0.00766966	MD10G1022200	Chr10	2802754	2806410	-	1203	-	carbonic anhydrase 2	-
gene:MD17G1216200	24.3665	15.3548	57.9127	0.858994	4.68608	4.02839	32.5447	3.19115	3.38761	0.000186179	0.0157893	MD17G1216200	Chr17	26307229	26308277	+	910	-	-	-
gene:MD07G1111500	94.4201	40.6451	190.285	11.1669	4.68608	15.1065	108.45	10.3198	3.38132	2.28e-06	0.000623131	MD07G1111500	Chr07	12809267	12811629	+	1637	-	squamosa promoter binding protein-like 8	SBP
gene:MD02G1110500	1921.91	858.064	2695.01	146.888	100.751	282.994	1824.99	176.878	3.36641	6.84e-10	7.64e-07	MD02G1110500	Chr02	8988478	8989766	+	1015	-	Lactoylglutathione lyase / glyoxalase I family protein	Glyoxalase
gene:MD05G1359900	43.6566	25.2903	39.2979	6.87195	2.34304	1.0071	36.0816	3.40736	3.35341	1.68e-05	0.00318626	MD05G1359900	Chr05	47467924	47470767	-	1909	-	inositol transporter 4	Sugar_tr
gene:MD05G1166600	104.573	31.6129	157.192	11.1669	2.34304	16.1135	97.7924	9.8745	3.29339	3.59e-05	0.00536159	MD05G1166600	Chr05	29646084	29648745	+	2348	-	O-Glycosyl hydrolases family 17 protein	Glyco_hydro_17
gene:MD02G1169800	201.024	28.9032	312.315	23.1928	17.5728	16.1135	180.747	18.9597	3.24972	2.62e-05	0.00440926	MD02G1169800	Chr02	14682621	14684331	+	1472	-	Zinc-binding dehydrogenase family protein	ADH_zinc_N
gene:MD01G1194600	20.3054	17.1613	18.6148	1.71799	0	4.02839	18.6938	1.91546	3.24896	0.000512454	0.0309123	MD01G1194600	Chr01	29333895	29335934	+	1408	-	GroES-like zinc-binding alcohol dehydrogenase family protein	ADH_N
gene:MD05G1135400	68.0231	18.9677	309.212	20.6159	12.8867	8.05677	132.068	13.8531	3.24777	0.000477566	0.0297542	MD05G1135400	Chr05	26352884	26354243	+	1360	-	-	-
gene:MD08G1007300	130.97	77.6773	232.685	10.3079	8.20063	28.1987	147.111	15.5691	3.23712	4.97e-07	0.000181584	MD08G1007300	Chr08	569254	575283	-	1935	-	Major facilitator superfamily protein	MFS_1
gene:MD08G1006200	81.2216	30.7096	21.7173	8.58994	2.34304	3.02129	44.5495	4.65142	3.22409	0.000114656	0.0113832	MD08G1006200	Chr08	524675	525770	-	782	-	SEC14 cytosolic factor family protein / phosphoglyceride transfer family protein	-
gene:MD13G1138100	2064.04	821.935	4101.46	170.94	262.42	334.356	2329.15	255.905	3.18645	4.47e-08	2.51e-05	MD13G1138100	Chr13	10626956	10630824	-	1977	-	Saposin-like aspartyl protease family protein	Asp
gene:MD06G1175200	84.2674	18.9677	79.63	6.87195	3.51456	12.0852	60.955	7.49056	3.01364	9.75e-05	0.0106038	MD06G1175200	Chr06	31483806	31488019	-	2152	-	Protein kinase superfamily protein	Pkinase_Tyr
gene:MD03G1198800	62.9468	12.6451	41.3662	6.87195	2.34304	5.03548	38.986	4.75016	3.0097	0.000293186	0.0213843	MD03G1198800	Chr03	27198620	27201495	-	1431	-	GDSL-like Lipase/Acylhydrolase superfamily protein	Lipase_GDSL
gene:MD15G1005600	832.522	465.161	295.768	67.8605	42.1747	87.6174	531.15	65.8842	3.00855	8.99e-10	8.8e-07	MD15G1005600	Chr15	326934	328341	-	1076	-	SEC14 cytosolic factor family protein / phosphoglyceride transfer family protein	-
gene:MD17G1014900	40.6108	10.8387	27.9222	3.43598	3.51456	3.02129	26.4572	3.32394	2.99011	0.00032761	0.0232251	MD17G1014900	Chr17	1237990	1242440	+	2331	-	Protein of unknown function	-
gene:MD11G1012800	71.0689	24.3871	68.2543	7.73095	4.68608	8.05677	54.5701	6.8246	2.98424	6.43e-06	0.00147792	MD11G1012800	Chr11	932685	939445	-	3344	-	chromomethylase 3	DNA_methylase
gene:MD11G1109400	725.918	32.5161	602.913	85.0404	56.2329	31.22	453.782	57.4978	2.97913	0.000832479	0.0416817	MD11G1109400	Chr11	9670389	9671450	-	705	-	metallothionein 2A	-
gene:MD06G1112300	396.971	17.1613	276.12	43.8087	22.2589	24.1703	230.084	30.0793	2.93194	0.00105754	0.0487657	MD06G1112300	Chr06	25085713	25086842	-	708	-	-	-
gene:MD11G1163900	900.545	510.322	116.86	28.3468	69.1196	104.738	509.242	67.4015	2.91914	8.16e-05	0.0092148	MD11G1163900	Chr11	16654423	16657416	+	1567	-	alpha/beta-Hydrolases superfamily protein	-
gene:MD15G1365200	80.2064	16.258	36.1954	11.1669	2.34304	4.02839	44.2199	5.84612	2.88719	0.0008795	0.0428392	MD15G1365200	Chr15	44221230	44227725	-	2537	-	Glycosyl hydrolase family protein	Glyco_hydro_3_C
gene:MD16G1127200	128.939	108.387	246.129	16.3209	8.20063	42.2981	161.152	22.2732	2.85048	1.13e-05	0.00238898	MD16G1127200	Chr16	9248716	9250310	+	699	-	-	-
gene:MD07G1186600	194.932	37.0322	135.474	31.7828	5.8576	13.0923	122.479	16.9109	2.84151	0.000289302	0.0212169	MD07G1186600	Chr07	26769497	26770585	+	1089	-	Protein of unknown function	-
gene:MD02G1291200	975.675	124.645	848.007	146.888	37.4886	88.6245	649.442	91.0004	2.83272	0.000188414	0.0159244	MD02G1291200	Chr02	34695126	34698941	-	1160	-	annexin 4	-
gene:MD04G1229700	95.4354	48.7741	140.645	9.44894	3.51456	27.1916	94.9516	13.385	2.81975	0.000177059	0.0152654	MD04G1229700	Chr04	30991533	30992141	+	609	-	Protein of unknown function (DUF640)	-
gene:MD04G1216300	2227.5	211.355	585.332	260.275	87.8639	87.6174	1008.06	145.252	2.79362	0.000610777	0.034004	MD04G1216300	Chr04	29895775	29896804	-	744	-	-	-
gene:MD03G1227500	1299.55	783.096	929.706	202.723	138.239	103.731	1004.12	148.231	2.75778	8.6e-14	6.57e-10	MD03G1227500	Chr03	31313899	31315306	+	652	-	metallothionein 3	-
gene:MD11G1233900	60.9162	42.4516	56.8786	13.7439	3.51456	6.04258	53.4154	7.76702	2.74251	6.22e-06	0.00146536	MD11G1233900	Chr11	34062727	34063125	+	399	-	pinoid-binding protein 1	-
gene:MD05G1165600	624.391	121.032	91.0057	51.5397	58.576	15.1065	278.81	41.7407	2.74029	0.00078809	0.0402708	MD05G1165600	Chr05	29421697	29422629	-	933	-	Protein of unknown function (DUF506)	-
gene:MD10G1302400	31.4734	22.5806	39.2979	2.57698	3.51456	8.05677	31.1173	4.7161	2.72763	0.000101672	0.0108976	MD10G1302400	Chr10	38916777	38917688	-	912	-	syntaxin of plants 124	SNARE
gene:MD06G1234600	253.818	106.581	431.243	67.0015	10.5437	42.2981	263.88	39.9478	2.71646	0.000167899	0.0148997	MD06G1234600	Chr06	36550721	36553992	-	2085	-	indeterminate(ID)-domain 14	-
gene:MD01G1117400	138.077	66.8386	176.841	23.1928	17.5728	17.1206	127.252	19.2954	2.71444	6.7e-08	3.23e-05	MD01G1117400	Chr01	23124793	23127048	-	2256	-	ABC-2 type transporter family protein	ABC2_membrane
gene:MD15G1134300	268.031	32.5161	123.065	30.0648	8.20063	26.1845	141.204	21.4833	2.70844	0.000706831	0.0371692	MD15G1134300	Chr15	9754388	9756403	+	2016	-	ABC-2 type transporter family protein	ABC2_membrane
gene:MD15G1222300	3378.82	2215.61	716.67	249.967	208.53	510.598	2103.7	323.032	2.70305	7.69e-06	0.00171572	MD15G1222300	Chr15	18036664	18037290	-	627	-	Protein of unknown function	-
gene:MD03G1137600	1199.03	178.839	657.723	103.938	82.0063	126.894	678.532	104.28	2.70121	1.9e-05	0.00345771	MD03G1137600	Chr03	13952151	13955600	+	3232	-	Argonaute family protein	-
gene:MD12G1246800	206.1	75.8709	296.803	24.9108	10.5437	53.3761	192.924	29.6102	2.69975	0.0001148	0.0113832	MD12G1246800	Chr12	31703228	31704831	-	1504	-	-	-
gene:MD02G1145800	513.727	314.322	626.698	163.209	16.4013	45.3194	484.916	74.9765	2.68828	0.000283739	0.020947	MD02G1145800	Chr02	12044950	12046311	+	598	-	RAD-like 6	-
gene:MD13G1107000	233.512	89.4193	257.505	49.8217	9.37215	30.2129	193.479	29.8022	2.68784	4.75e-05	0.00639885	MD13G1107000	Chr13	7665646	7668042	-	1164	-	beta-ketoacyl reductase 1	adh_short
gene:MD07G1241300	263.97	173.419	459.165	32.6418	35.1456	72.511	298.851	46.7661	2.67566	2.6e-07	0.000102369	MD07G1241300	Chr07	31229843	31232694	+	2622	-	Ankyrin repeat family protein	-
gene:MD17G1052000	73.0995	116.516	25.8539	3.43598	17.5728	14.0994	71.8231	11.7027	2.6356	0.000697609	0.0368761	MD17G1052000	Chr17	4091091	4093213	+	1101	-	SPX domain gene 4	SPX
gene:MD15G1153100	576.674	128.258	649.45	152.042	21.0873	49.3477	451.46	74.159	2.60186	0.00106654	0.049032	MD15G1153100	Chr15	11337604	11342792	+	2570	-	Reticulon family protein	-
gene:MD04G1177000	58.8857	44.258	120.996	4.29497	14.0582	19.1348	74.7133	12.496	2.59132	0.000151161	0.0138148	MD04G1177000	Chr04	26835265	26837405	+	1044	-	vacuolar ATP synthase subunit E1	-
gene:MD03G1298300	73.0995	33.4193	113.757	17.1799	11.7152	8.05677	73.4253	12.3173	2.56541	4.54e-05	0.00623605	MD03G1298300	Chr03	37388496	37390320	+	1624	-	P-loop containing nucleoside triphosphate hydrolases superfamily protein	-
gene:MD06G1170200	458.902	126.451	438.482	111.669	18.7443	42.2981	341.279	57.5705	2.56183	0.000390646	0.0262815	MD06G1170200	Chr06	31086860	31091928	+	3888	-	Leucine-rich receptor-like protein kinase family protein	Pkinase
gene:MD17G1064700	60.9162	32.5161	102.381	7.73095	10.5437	15.1065	65.2712	11.127	2.55568	3.85e-05	0.00564964	MD17G1064700	Chr17	5224983	5228011	+	1336	-	PLC-like phosphodiesterases superfamily protein	-
gene:MD02G1099300	1380.77	2687.09	290.598	142.593	216.731	398.81	1452.82	252.711	2.52359	0.000558177	0.0323828	MD02G1099300	Chr02	7873920	7874492	-	573	-	Protein of unknown function	-
gene:MD05G1301600	402.047	270.967	356.784	100.502	23.4304	55.3903	343.266	59.7743	2.51384	1.92e-06	0.000555278	MD05G1301600	Chr05	43436570	43437410	-	495	-	Heavy metal transport/detoxification superfamily protein	HMA
gene:MD16G1133900	1101.57	422.709	1976.27	280.032	126.524	213.505	1166.85	206.687	2.49586	1.87e-05	0.00342302	MD16G1133900	Chr16	10281355	10284631	-	1933	-	Saposin-like aspartyl protease family protein	Asp
gene:MD12G1011500	231.482	160.774	324.725	60.1296	10.5437	62.44	238.993	44.3711	2.42265	0.000143469	0.0133532	MD12G1011500	Chr12	1189557	1191302	+	1746	-	calcium exchanger 7	Na_Ca_ex
gene:MD15G1184500	82.2369	58.7096	21.7173	6.01296	14.0582	11.0781	54.2213	10.3831	2.40035	0.00043721	0.0281056	MD15G1184500	Chr15	14555622	14557864	+	1820	-	polyol/monosaccharide transporter 5	Sugar_tr
gene:MD11G1283800	85.2827	38.8387	82.7324	16.3209	11.7152	11.0781	68.9513	13.038	2.39209	6.43e-06	0.00147792	MD11G1283800	Chr11	40179625	40181629	+	1543	-	Plant protein of unknown function (DUF868)	-
gene:MD13G1168600	466.009	66.8386	241.992	72.1555	39.8317	37.2626	258.28	49.7499	2.37292	0.000518629	0.0310993	MD13G1168600	Chr13	13640495	13641877	-	1383	-	xylosyltransferase 1	-
gene:MD12G1181200	542.154	589.806	909.023	175.235	74.9772	143.008	680.328	131.073	2.37227	1.03e-08	6.68e-06	MD12G1181200	Chr12	26093938	26097796	-	2509	-	RNI-like superfamily protein	-
gene:MD16G1043700	160.413	25.2903	87.9032	23.1928	16.4013	15.1065	91.2021	18.2335	2.3172	0.000954828	0.0454097	MD16G1043700	Chr16	3070047	3075265	-	3401	-	alpha-xylosidase 1	Glyco_hydro_31
gene:MD07G1041300	212.191	74.9677	47.5712	27.4878	21.0873	19.1348	111.577	22.57	2.30221	0.000329883	0.0233317	MD07G1041300	Chr07	3440330	3442492	-	1152	-	Protein of unknown function	-
gene:MD13G1118500	2536.15	1761.29	2605.04	584.116	271.792	557.932	2300.82	471.28	2.28642	2.03e-09	1.71e-06	MD13G1118500	Chr13	8661103	8664032	+	1925	-	cytochrome P450	p450
gene:MD09G1142800	49.7482	133.677	82.7324	28.3468	7.02912	19.1348	88.7193	18.1703	2.2734	0.000314793	0.0226875	MD09G1142800	Chr09	11148530	11150084	+	1458	-	UDP-glucosyl transferase 85A2	UDPGT
gene:MD17G1046600	134.016	78.5806	208.899	19.7569	16.4013	51.3619	140.499	29.1734	2.2657	0.000162931	0.0146262	MD17G1046600	Chr17	3427186	3433399	+	3260	-	H(+)-ATPase 4	E1-E2_ATPase
gene:MD15G1163200	741.147	494.064	511.907	112.528	120.666	130.923	582.373	121.372	2.26293	1.62e-15	2.45e-11	MD15G1163200	Chr15	12300449	12303229	-	1753	-	monogalactosyldiacylglycerol synthase 2	-
gene:MD02G1139700	85.2827	35.2258	59.981	12.8849	4.68608	20.1419	60.1632	12.571	2.24573	0.000525356	0.0314292	MD02G1139700	Chr02	11645172	11647170	-	1097	-	dehydrin xero 1	-
gene:MD16G1125300	330.978	387.483	629.801	169.222	28.1165	90.6387	449.421	95.9923	2.22291	0.000335794	0.0235849	MD16G1125300	Chr16	9081893	9084706	-	1493	-	senescence-associated gene 29	-
gene:MD05G1082900	40.6108	21.6774	50.6736	8.58994	3.51456	12.0852	37.6539	8.06322	2.2053	0.000971316	0.0459777	MD05G1082900	Chr05	17304299	17309420	+	1548	-	PLC-like phosphodiesterases superfamily protein	-
gene:MD06G1016500	456.872	579.87	347.476	112.528	50.3753	136.965	461.406	99.9562	2.20363	6.41e-07	0.00022363	MD06G1016500	Chr06	2041296	2043971	-	1716	-	HXXXD-type acyl-transferase family protein	-
gene:MD08G1116700	1287.36	658.451	2169.66	328.995	275.307	305.15	1371.82	303.151	2.17753	1.81e-06	0.000528041	MD08G1116700	Chr08	10667310	10671136	+	1358	-	alpha/beta-Hydrolases superfamily protein	-
gene:MD11G1241700	9171.95	2044.9	6054.98	2127.73	700.568	1067.52	5757.28	1298.61	2.14817	0.000475091	0.0297221	MD11G1241700	Chr11	35190727	35193123	+	1781	-	protochlorophyllide oxidoreductase A	adh_short
gene:MD05G1314500	427.429	310.709	631.869	92.7714	98.4076	122.866	456.669	104.682	2.12499	5.24e-09	4.11e-06	MD05G1314500	Chr05	44451757	44454049	+	1273	-	Tetraspanin family protein	Tetraspannin
gene:MD10G1295800	257.879	213.161	386.774	91.9124	29.288	78.5535	285.938	66.5846	2.09631	2.42e-05	0.00421763	MD10G1295800	Chr10	38393533	38395943	+	1154	-	Tetraspanin family protein	Tetraspannin
gene:MD05G1041800	159.397	73.1612	284.393	40.3727	29.288	53.3761	172.317	41.0123	2.06784	0.000267441	0.0199378	MD05G1041800	Chr05	7036742	7040731	+	1851	-	calcium-dependent protein kinase 4	Pkinase
gene:MD15G1429900	334.024	153.548	313.349	48.1037	35.1456	109.774	266.974	64.3409	2.05121	0.000159159	0.01433	MD15G1429900	Chr15	53016145	53019042	-	2898	-	ATPase E1-E2 type family protein / haloacid dehalogenase-like hydrolase family protein	Cation_ATPase_C
gene:MD13G1143500	194.932	82.1935	119.962	42.9497	14.0582	38.2697	132.362	31.7592	2.04938	0.000223738	0.017725	MD13G1143500	Chr13	11163848	11170211	-	1756	-	TRAF-like family protein	MATH
gene:MD15G1235100	99.4965	46.9677	29.9905	12.8849	12.8867	17.1206	58.8182	14.2974	2.04	0.00080741	0.0407126	MD15G1235100	Chr15	19322117	19325391	+	1773	-	Regulator of Vps4 activity in the MVB pathway protein	-
gene:MD13G1068300	135.031	103.871	370.228	47.2447	62.0905	41.291	203.043	50.2087	2.01695	0.000330916	0.0233504	MD13G1068300	Chr13	4689097	4693664	-	2715	-	Early-responsive to dehydration stress protein (ERD4)	-
gene:MD03G1282300	122.848	130.968	59.981	24.9108	29.288	24.1703	104.599	26.123	2.00571	9.57e-06	0.00205964	MD03G1282300	Chr03	36297338	36299254	-	1650	-	Heavy metal transport/detoxification superfamily protein	HMA
gene:MD17G1056400	2328.01	1121.81	1705.32	748.184	227.275	331.335	1718.38	435.598	1.97887	0.000131475	0.0124275	MD17G1056400	Chr17	4450550	4454103	-	2405	-	Cyclic nucleotide-regulated ion channel family protein	Ion_trans
gene:MD09G1195300	17798.7	14627.7	4730.23	2180.13	4041.74	3825.96	12385.6	3349.28	1.8868	0.000321143	0.0230581	MD09G1195300	Chr09	17688034	17690008	-	1273	-	Pyridoxal phosphate phosphatase-related protein	-
gene:MD13G1034200	231.482	98.4515	95.1423	51.5397	33.9741	29.2058	141.692	38.2398	1.88465	0.000239791	0.018608	MD13G1034200	Chr13	2416243	2418694	-	1980	-	B-box zinc finger family protein	-
gene:MD06G1105900	181.733	62.3225	120.996	48.1037	19.9158	31.22	121.684	33.0798	1.86986	0.000742766	0.0384591	MD06G1105900	Chr06	24470237	24474706	+	2430	-	glycosyl hydrolase 9C2	-
gene:MD06G1235500	407.123	250.193	592.571	71.2965	155.812	116.823	416.629	114.644	1.86432	4.79e-05	0.00639885	MD06G1235500	Chr06	36665970	36669767	-	1948	-	glutamate decarboxylase 4	-
gene:MD13G1085200	582.765	244.774	443.653	152.901	96.0646	104.738	423.731	117.901	1.8428	1.18e-05	0.00245094	MD13G1085200	Chr13	5983543	5984971	-	1126	-	response regulator 3	Response_reg
gene:MD04G1185900	453.826	153.548	426.072	114.246	107.78	66.4684	344.482	96.1648	1.84008	0.000207603	0.0170707	MD04G1185900	Chr04	27673915	27675738	+	828	-	Low temperature and salt responsive protein family	-
gene:MD08G1161200	186.81	102.968	192.353	77.3095	31.631	26.1845	160.71	45.0417	1.8268	0.000663455	0.0356925	MD08G1161200	Chr08	18733259	18736374	-	978	-	response regulator 9	Response_reg
gene:MD12G1023300	1716.82	844.515	879.032	389.983	319.825	259.831	1146.79	323.213	1.8265	2.25e-06	0.000621877	MD12G1023300	Chr12	2334733	2339497	-	1569	-	purple acid phosphatase 22	Metallophos
gene:MD09G1009600	59.9009	27.0967	74.4592	16.3209	12.8867	16.1135	53.819	15.107	1.82552	0.00105646	0.0487657	MD09G1009600	Chr09	669766	670344	+	579	-	-	-
gene:MD02G1140000	171.581	207.742	146.85	28.3468	53.8899	67.4755	175.391	49.9041	1.81964	1.24e-05	0.00253473	MD02G1140000	Chr02	11665046	11666621	-	1099	-	dehydrin xero 1	-
gene:MD11G1315600	476.162	741.548	663.928	114.246	185.1	235.661	627.212	178.336	1.81611	9.75e-07	0.000318107	MD11G1315600	Chr11	42756666	42758195	+	952	-	Adenine nucleotide alpha hydrolases-like superfamily protein	Usp
gene:MD11G1241100	658.91	275.484	784.924	262.852	96.0646	134.951	573.106	164.623	1.79721	0.000848914	0.0421567	MD11G1241100	Chr11	35095555	35099206	-	1276	-	Peroxidase superfamily protein	-
gene:MD16G1129000	64.9773	37.9354	110.655	21.4749	18.7443	21.149	71.1891	20.4561	1.79466	0.000781161	0.0400371	MD16G1129000	Chr16	9432819	9438271	+	2114	-	Protein of unknown function	-
gene:MD17G1244800	547.231	233.935	835.598	199.287	131.21	137.972	538.921	156.156	1.78558	0.000364202	0.025115	MD17G1244800	Chr17	29320749	29323928	-	1679	-	Mannose-6-phosphate isomerase	-
gene:MD12G1236900	186.81	80.387	224.412	73.0145	33.9741	35.2484	163.869	47.4123	1.78241	0.000976996	0.0461027	MD12G1236900	Chr12	31062876	31066333	-	2723	-	with no lysine (K) kinase 1	Pkinase
gene:MD14G1240300	4529.12	1851.61	1268.91	690.631	672.452	877.181	2549.88	746.755	1.77168	0.00039392	0.0263848	MD14G1240300	Chr14	31921701	31927798	-	1241	-	purple acid phosphatase 17	Metallophos
gene:MD10G1133200	489.36	337.806	918.33	219.903	167.527	123.873	581.832	170.434	1.77023	0.000121104	0.0118228	MD10G1133200	Chr10	21477166	21479138	+	1238	-	expansin-like A1	-
gene:MD06G1091600	193.917	93.9354	233.719	44.6677	38.6601	71.5039	173.857	51.6106	1.75005	0.000255657	0.0194077	MD06G1091600	Chr06	22115641	22121156	-	1918	-	glycosyl hydrolase 9B15	-
gene:MD10G1221000	639.62	693.677	689.782	358.201	103.094	155.093	674.36	205.462	1.71203	0.000409948	0.0270535	MD10G1221000	Chr10	31915687	31921909	-	2785	-	CTP synthase family protein	CTP_synth_N
gene:MD05G1122600	3877.32	1431.61	1928.7	810.032	593.96	820.784	2412.54	741.592	1.70157	8.04e-05	0.00917662	MD05G1122600	Chr05	24537335	24538852	+	1205	-	plasma membrane intrinsic protein 2	-
gene:MD04G1124800	1522.91	754.193	781.822	459.562	270.621	219.547	1019.64	316.577	1.68637	0.000132817	0.0124766	MD04G1124800	Chr04	21160708	21161019	-	312	-	Histone superfamily protein	-
gene:MD10G1156700	1630.52	1737.8	865.588	466.434	262.42	620.372	1411.31	449.742	1.64938	0.000168931	0.0149438	MD10G1156700	Chr10	24544185	24546551	+	1334	-	Protein of unknown function (DUF760)	-
gene:MD13G1004700	105.588	122.839	135.474	20.6159	39.8317	59.4187	121.3	39.9554	1.60755	0.000490866	0.0303337	MD13G1004700	Chr13	295279	297869	+	2106	-	cytochrome P450	p450
gene:MD05G1039600	92.3896	74.9677	70.3226	25.7698	18.7443	33.2342	79.2266	25.9161	1.60568	4.94e-05	0.00651257	MD05G1039600	Chr05	6713527	6717783	+	2246	-	MATE efflux family protein	MatE
gene:MD17G1188400	1615.29	568.128	739.421	274.878	338.569	350.47	974.282	321.306	1.60056	0.000351558	0.0245218	MD17G1188400	Chr17	22479099	22481318	-	1121	-	delta tonoplast integral protein	-
gene:MD07G1152700	72.0842	41.5483	46.537	20.6159	14.0582	19.1348	53.3898	17.9363	1.56369	0.000863849	0.0425502	MD07G1152700	Chr07	22233012	22237000	-	2865	-	Tetratricopeptide repeat (TPR)-like superfamily protein	-
gene:MD11G1082600	766.529	611.483	518.112	336.726	158.155	155.093	632.041	216.658	1.54229	0.000157433	0.0142592	MD11G1082600	Chr11	7026250	7027336	-	730	-	maternal effect embryo arrest 59	-
gene:MD04G1099800	104.573	82.1935	188.216	40.3727	33.9741	54.3832	124.994	42.91	1.53948	0.000807757	0.0407126	MD04G1099800	Chr04	18471068	18475179	+	1970	-	RING/U-box superfamily protein	-
gene:MD00G1165300	125.894	56.9032	123.065	36.0778	26.9449	42.2981	101.954	35.1069	1.53294	0.000986097	0.0462938	MD00G1165300	Chr00	37621031	37621837	-	807	-	catalytic LigB subunit of aromatic ring-opening dioxygenase family	-
gene:MD06G1194500	658.91	433.548	742.524	225.056	131.21	282.994	611.661	213.087	1.51962	0.000118312	0.0116176	MD06G1194500	Chr06	32917350	32920033	+	2059	-	cycling DOF factor 3	zf-Dof
gene:MD04G1029200	163.459	122.839	221.309	51.5397	42.1747	84.5961	169.202	59.4368	1.50686	0.000358472	0.0247762	MD04G1029200	Chr04	3312087	3313607	+	1521	-	UDP-Glycosyltransferase superfamily protein	UDPGT
gene:MD16G1127100	106.603	79.4838	132.372	42.9497	43.3462	27.1916	106.153	37.8292	1.4874	0.000174133	0.0152263	MD16G1127100	Chr16	9245059	9246171	-	972	-	GRAM domain family protein	GRAM
gene:MD05G1256000	369.558	182.451	375.398	112.528	90.207	128.908	309.136	110.548	1.48159	0.000147528	0.0136058	MD05G1256000	Chr05	38669345	38671795	-	1990	-	O-fucosyltransferase family protein	-
gene:MD03G1268800	385.803	208.645	277.154	122.836	64.4336	124.88	290.534	104.05	1.47767	0.000294125	0.0214013	MD03G1268800	Chr03	35349436	35352662	+	2716	-	debranching enzyme 1	-
gene:MD06G1233400	637.59	271.871	373.33	193.274	152.297	116.823	427.597	154.131	1.47078	0.000459923	0.0290703	MD06G1233400	Chr06	36460089	36461866	-	800	-	purple acid phosphatase 3	Metallophos
gene:MD14G1016900	39.5955	54.1935	51.7078	18.0389	19.9158	15.1065	48.4989	17.6871	1.45926	0.000671298	0.0359772	MD14G1016900	Chr14	1522850	1525979	-	2147	-	Homeodomain-like superfamily protein	-
gene:MD17G1002600	173.611	168	172.704	67.8605	41.0032	82.5819	171.438	63.8152	1.42024	4.79e-05	0.00639885	MD17G1002600	Chr17	193413	196558	+	1758	-	ACT domain repeat 6	ACT
gene:MD16G1109300	432.505	247.484	486.053	171.799	96.0646	177.249	388.681	148.371	1.38674	0.000655898	0.035538	MD16G1109300	Chr16	7664379	7672107	-	2167	-	HXXXD-type acyl-transferase family protein	-
gene:MD03G1070700	183.764	89.4193	138.577	55.8346	49.2038	53.3761	137.253	52.8049	1.37519	0.000392716	0.0263624	MD03G1070700	Chr03	5773425	5775033	-	1501	-	pfkB-like carbohydrate kinase family protein	PfkB
gene:MD12G1018900	213.207	131.871	191.319	79.0275	52.7184	74.5252	178.799	68.757	1.37324	8.5e-05	0.0094147	MD12G1018900	Chr12	1807099	1810110	-	2132	-	Homeodomain-like superfamily protein	-
gene:MD01G1071800	124.878	149.935	108.586	42.0907	65.6051	42.2981	127.8	49.998	1.36243	0.00011028	0.0112664	MD01G1071800	Chr01	17702777	17704221	+	875	-	Late embryogenesis abundant protein	-
gene:MD04G1224200	5564.7	4238.83	7639.31	2405.18	2235.26	2179.36	5814.28	2273.27	1.35474	3.29e-06	0.000854072	MD04G1224200	Chr04	30432281	30435747	-	1832	-	GDP-D-mannose 3'	Epimerase
gene:MD04G1229200	1252.84	1020.64	674.269	384.829	366.686	415.931	982.586	389.149	1.3362	1.48e-05	0.00292204	MD04G1229200	Chr04	30948399	30950132	-	1525	-	phosphoenolpyruvate carboxylase kinase 1	Pkinase
gene:MD01G1080900	1212.23	978.193	493.292	355.624	306.938	415.931	894.572	359.498	1.31504	0.000885167	0.0428589	MD01G1080900	Chr01	18804712	18807252	+	1529	-	Acid phosphatase/vanadium-dependent haloperoxidase-related protein	-
gene:MD02G1059900	407.123	177.935	276.12	109.951	100.751	135.958	287.059	115.553	1.31166	0.000893404	0.0431651	MD02G1059900	Chr02	4791076	4796690	-	3548	-	NB-ARC domain-containing disease resistance protein	NB-ARC
gene:MD15G1176200	92.3896	109.29	98.2448	38.6547	33.9741	48.3406	99.9749	40.3231	1.30813	6.2e-05	0.00752463	MD15G1176200	Chr15	13760234	13762444	+	2211	-	Tetratricopeptide repeat (TPR)-like superfamily protein	-
gene:MD17G1168600	221.329	119.226	261.641	86.7584	69.1196	88.6245	200.732	81.5009	1.29753	0.00106617	0.049032	MD17G1168600	Chr17	17122658	17123505	-	370	-	-	-
gene:MD10G1037700	107.619	88.516	91.0057	47.2447	23.4304	45.3194	95.7135	38.6648	1.29753	0.00107078	0.0490779	MD10G1037700	Chr10	4970771	4974289	-	1514	-	Protein of unknown function	-
gene:MD00G1061700	679.216	352.258	731.148	285.186	210.873	221.561	587.54	239.207	1.29505	0.00046442	0.0291748	MD00G1061700	Chr00	11419278	11428904	-	3380	-	AMP deaminase	-
gene:MD11G1235800	488.345	411.871	664.962	272.301	179.242	207.462	521.726	219.669	1.24568	9.71e-05	0.0105949	MD11G1235800	Chr11	34297449	34304565	-	2325	-	cyclic nucleotide-gated cation channel 4	Ion_trans
gene:MD13G1040200	828.461	492.258	411.594	280.032	195.644	260.838	577.437	245.505	1.23274	0.000800349	0.040609	MD13G1040200	Chr13	2735573	2737214	+	900	-	Adenine nucleotide alpha hydrolases-like superfamily protein	Usp
gene:MD11G1242900	284.276	177.032	217.173	128.849	74.9772	86.6103	226.16	96.8122	1.21914	0.000740198	0.0383916	MD11G1242900	Chr11	35308319	35310363	+	1739	-	Cystathionine beta-synthase (CBS) family protein	-
gene:MD16G1023300	2460	1303.35	2394.07	1099.51	791.947	772.443	2052.47	887.968	1.20834	0.000543444	0.03171	MD16G1023300	Chr16	1699006	1700925	+	1920	-	GRAS family transcription factor family protein	GRAS
gene:MD02G1039900	138.077	100.258	130.304	53.2576	43.3462	63.4471	122.879	53.3503	1.19937	0.000289428	0.0212169	MD02G1039900	Chr02	3239871	3242558	+	2688	-	Tetratricopeptide repeat (TPR)-like superfamily protein	-
gene:MD07G1237500	71.0689	56.9032	75.4933	31.7828	29.288	28.1987	67.8218	29.7565	1.18475	0.000961569	0.0456587	MD07G1237500	Chr07	30986952	30988730	-	1154	-	Ribosomal protein L16p/L10e family protein	-
gene:MD09G1201500	246.711	192.387	196.49	124.554	71.4627	83.589	211.862	93.202	1.17904	0.000435786	0.0281056	MD09G1201500	Chr09	18606757	18607959	+	812	-	oxidative stress 3	-
gene:MD15G1129600	492.406	695.483	452.96	225.915	228.446	271.916	546.95	242.093	1.17641	2.87e-05	0.00467301	MD15G1129600	Chr15	9380355	9382036	-	1586	-	serine-rich protein-related	-
gene:MD15G1060800	178.688	130.064	145.816	67.8605	59.7475	81.5748	151.523	69.7276	1.11717	0.000262309	0.0197421	MD15G1060800	Chr15	4091781	4092389	+	609	-	PYR1-like 2	-
gene:MD10G1265600	92.3896	96.6451	105.484	54.9756	46.8608	37.2626	98.1728	46.3663	1.07861	0.000880336	0.0428392	MD10G1265600	Chr10	35889197	35899127	+	1208	-	Protein of unknown function	-
gene:MD02G1077600	1292.44	781.29	882.135	496.499	385.43	527.719	985.288	469.882	1.06752	0.000476184	0.0297291	MD02G1077600	Chr02	6100841	6102322	-	1482	-	Alkaline-phosphatase-like family protein	-
gene:MD11G1224800	9935.43	8079.35	8817.21	5764.71	3830.87	3501.68	8944	4365.75	1.03455	0.000282929	0.0209381	MD11G1224800	Chr11	32911866	32914815	-	1592	-	thiazole biosynthetic enzyme	-
gene:MD02G1283400	217.268	183.355	216.138	112.528	96.0646	99.7026	205.587	102.765	0.997216	6.39e-05	0.00766966	MD02G1283400	Chr02	33988588	33990880	-	1612	-	sequence-specific DNA binding transcription factors	-
gene:MD03G1042100	329.963	290.838	452.96	205.3	151.126	185.306	357.92	180.577	0.984584	0.00102655	0.0478509	MD03G1042100	Chr03	3320529	3322208	+	1680	-	Tetratricopeptide repeat (TPR)-like superfamily protein	PPR
gene:MD00G1044500	545.2	395.613	395.047	194.992	216.731	265.874	445.287	225.865	0.979586	0.000433772	0.0281056	MD00G1044500	Chr00	8161951	8163479	-	1059	-	inhibitor/interactor with cyclin-dependent kinase	-
gene:MD03G1156200	1458.94	1026.06	1441.61	629.643	646.679	755.323	1308.87	677.215	0.950474	0.000150278	0.0137756	MD03G1156200	Chr03	18339037	18341502	+	2299	-	Protein of unknown function (DUF3049)	-
gene:MD11G1315100	194.932	149.032	180.977	84.1814	91.3785	103.731	174.98	93.097	0.910523	0.000885655	0.0428589	MD11G1315100	Chr11	42735403	42737307	-	1905	-	Pentatricopeptide repeat (PPR) superfamily protein	-
gene:MD14G1243400	240.619	255.613	230.617	148.606	119.495	139.986	242.283	136.029	0.830298	0.000411594	0.0270902	MD14G1243400	Chr14	32211589	32214629	+	1905	-	Homeodomain-like superfamily protein	Myb_DNA-binding
gene:MD02G1014300	482.253	399.225	392.979	248.249	231.961	247.746	424.819	242.652	0.807172	0.000193837	0.016247	MD02G1014300	Chr02	933360	936621	-	1834	-	DNA-binding protein phosphatase 1	PP2C
gene:MD08G1150200	915.774	1015.22	1171.7	564.359	630.277	659.648	1034.23	618.095	0.742977	0.000468478	0.0293689	MD08G1150200	Chr08	15212995	15216659	+	3000	-	EIN3-binding F box protein 1	F-box
gene:MD15G1017300	730.995	634.967	682.543	433.792	400.66	453.194	682.835	429.215	0.669109	0.000487385	0.03018	MD15G1017300	Chr15	993699	996143	+	2445	-	Calcium-binding tetratricopeptide family protein	-

## Sheet: RedvsWhite_deg_down
gene_id	Red1	Red2	Red3	White1	White2	White3	Red	White	log2FoldChange	pvalue	padj	gene_name	gene_chr	gene_start	gene_end	gene_strand	gene_length	gene_biotype	gene_description	tf_family
gene:MD04G1032700	2.03054	0	0	23.1928	96.0646	12.0852	0.676847	43.7809	-6.04393	2.5395e-05	0.00432884	MD04G1032700	Chr04	3687328	3688740	+	1413	-	alpha/beta-Hydrolases superfamily protein	Lipase_3
gene:MD16G1160400	2.03054	0	0	24.9108	36.3171	5.03548	0.676847	22.0878	-5.05773	0.000552467	0.0321746	MD16G1160400	Chr16	13059984	13061125	-	721	-	MLP-like protein 423	-
gene:MD17G1238500	1.01527	9.03225	5.17078	20.6159	326.854	69.4897	5.07277	138.986	-4.76494	5.38441e-06	0.00130699	MD17G1238500	Chr17	28766483	28767103	-	498	-	basic helix-loop-helix (bHLH) DNA-binding superfamily protein	HLH
gene:MD16G1208400	4.06108	24.3871	6.20493	44.6677	626.763	130.923	11.551	267.451	-4.52477	4.42974e-06	0.00112006	MD16G1208400	Chr16	19565641	19569185	+	852	-	basic helix-loop-helix (bHLH) DNA-binding superfamily protein	-
gene:MD13G1206900	0	6.32257	1.03416	13.7439	97.2361	17.1206	2.45224	42.7002	-4.08986	0.000897485	0.0432246	MD13G1206900	Chr13	18878715	18880603	+	711	-	basic helix-loop-helix (bHLH) DNA-binding superfamily protein	-
gene:MD03G1143800	1.01527	9.03225	2.06831	73.0145	59.7475	76.5394	4.03861	69.7671	-4.0749	8.85402e-09	6.10565e-06	MD03G1143800	Chr03	15460561	15460974	+	414	-	Protein of unknown function	-
gene:MD15G1016500	136.046	216.774	86.8691	877.033	5824.79	591.166	146.563	2431	-4.0514	6.86471e-07	0.000228889	MD15G1016500	Chr15	968934	972371	+	3438	-	Leucine-rich receptor-like protein kinase family protein	Pkinase_Tyr
gene:MD05G1132700	5.07635	1.80645	2.06831	14.6029	80.8348	30.2129	2.9837	41.8835	-3.81335	3.92553e-05	0.00569897	MD05G1132700	Chr05	25850236	25850607	+	216	-	Disease resistance protein (TIR-NBS-LRR class) family	-
gene:MD03G1068000	1.01527	2.70967	3.10247	9.44894	52.7184	34.2413	2.2758	32.1362	-3.80939	8.17497e-05	0.00921481	MD03G1068000	Chr03	5431471	5433323	+	1053	-	fatty acid desaturase 7	-
gene:MD05G1348900	2.03054	1.80645	1.03416	34.3598	10.5437	22.1561	1.62372	22.3532	-3.78585	0.000104968	0.0109845	MD05G1348900	Chr05	46704498	46705475	-	978	-	F-box family protein with a domain of unknown function (DUF295)	-
gene:MD08G1140400	2.03054	2.70967	0	20.6159	37.4886	8.05677	1.58007	22.0537	-3.77277	0.000623367	0.0341675	MD08G1140400	Chr08	13699147	13702080	+	1992	-	cysteine-rich RLK (RECEPTOR-like protein kinase) 29	Pkinase_Tyr
gene:MD05G1132800	4.06108	17.1613	2.06831	36.0778	213.216	66.4684	7.76355	105.254	-3.74511	4.86543e-05	0.00647486	MD05G1132800	Chr05	25851471	25852562	+	1011	-	Leucine-rich repeat (LRR) family protein	-
gene:MD07G1041600	19.2901	8.12902	8.27324	127.131	292.88	46.3265	11.8975	155.446	-3.709	6.57144e-07	0.000226123	MD07G1041600	Chr07	3465051	3468134	+	1653	-	FAD/NAD(P)-binding oxidoreductase family protein	-
gene:MD12G1229500	10.1527	41.5483	41.3662	64.4246	845.837	213.505	31.0224	374.589	-3.59231	5.02773e-05	0.00657549	MD12G1229500	Chr12	30481134	30482272	+	1139	-	Leucine-rich receptor-like protein kinase family protein	-
gene:MD04G1169200	8.12216	15.3548	2.06831	13.7439	248.362	39.2768	8.5151	100.461	-3.55156	0.00095479	0.0454097	MD04G1169200	Chr04	25968356	25969714	+	785	-	Protein of unknown function (DUF567)	-
gene:MD09G1084600	26.397	41.5483	37.2296	79.0275	945.416	200.412	35.0583	408.285	-3.54033	1.23117e-05	0.00252407	MD09G1084600	Chr09	6063050	6064217	+	792	-	allene oxide cyclase 4	-
gene:MD13G1148300	1242.69	1472.26	933.842	4655.75	32824.8	4929.74	1216.26	14136.8	-3.53887	1.59161e-06	0.000473456	MD13G1148300	Chr13	11628994	11632934	+	2788	-	Plant neutral invertase family protein	-
gene:MD12G1258500	5.07635	0	3.10247	24.9108	52.7184	15.1065	2.72627	30.9119	-3.52294	0.000420818	0.0275182	MD12G1258500	Chr12	32532592	32535981	-	1538	-	Membrane insertion protein	-
gene:MD08G1168600	7.10689	133.677	39.2979	381.393	996.963	694.897	60.0274	691.084	-3.52275	2.78998e-05	0.00457808	MD08G1168600	Chr08	20082535	20087388	+	1567	-	flavonol synthase 1	2OG-FeII_Oxy
gene:MD16G1247600	460.933	705.419	403.321	1979.12	11694.1	2597.3	523.224	5423.51	-3.37353	5.19875e-07	0.000185577	MD16G1247600	Chr16	27662311	27666947	+	1073	-	basic helix-loop-helix (bHLH) DNA-binding superfamily protein	HLH
gene:MD09G1233000	29.4428	73.1612	11.3757	48.1037	897.384	205.448	37.9933	383.645	-3.33317	0.000616874	0.0340592	MD09G1233000	Chr09	29212030	29213280	+	936	-	basic helix-loop-helix (bHLH) DNA-binding superfamily protein	-
gene:MD12G1229700	8.12216	46.0645	11.3757	49.8217	465.093	123.873	21.8541	212.929	-3.27847	0.000325257	0.0231665	MD12G1229700	Chr12	30483066	30485069	-	1345	-	Leucine-rich receptor-like protein kinase family protein	-
gene:MD14G1150400	2.03054	3.6129	0	15.4619	24.6019	16.1135	1.88115	18.7258	-3.27665	0.000663206	0.0356925	MD14G1150400	Chr14	24366898	24367999	+	642	-	Chlorophyll A-B binding family protein	-
gene:MD06G1184200	8.12216	30.7096	21.7173	63.5656	400.66	108.766	20.183	190.997	-3.23772	3.51184e-05	0.0053013	MD06G1184200	Chr06	32241189	32243656	+	1319	-	structural molecules	WD40
gene:MD11G1171100	15.2291	27.0967	24.8197	25.7698	472.122	122.866	22.3818	206.919	-3.20642	0.000289493	0.0212169	MD11G1171100	Chr11	18610980	18612581	+	1602	-	cytochrome P450	p450
gene:MD05G1337300	1.01527	5.41935	5.17078	36.0778	59.7475	11.0781	3.86847	35.6344	-3.19353	0.000449853	0.0285553	MD05G1337300	Chr05	45893209	45896520	-	1848	-	cysteine-rich RLK (RECEPTOR-like protein kinase) 29	Pkinase
gene:MD13G1123300	23.3512	25.2903	20.6831	527.422	63.262	37.2626	23.1082	209.316	-3.18013	0.000464073	0.0291748	MD13G1123300	Chr13	9142916	9143929	-	1014	-	BCL-2-associated athanogene 5	-
gene:MD03G1045100	6.09162	5.41935	4.13662	41.2317	59.7475	39.2768	5.21586	46.752	-3.15766	5.17307e-08	2.66036e-05	MD03G1045100	Chr03	3601855	3604601	-	1066	-	Protein of unknown function	-
gene:MD12G1229600	10.1527	11.7419	25.8539	32.6418	319.825	67.4755	15.9162	139.981	-3.13668	0.000277608	0.020645	MD12G1229600	Chr12	30482274	30482886	+	532	-	Leucine-rich repeat receptor-like protein kinase family protein	-
gene:MD10G1248500	24.3665	22.5806	7.23909	142.593	219.074	104.738	18.0621	155.468	-3.09996	1.55292e-08	9.42374e-06	MD10G1248500	Chr10	34164259	34170421	+	2679	-	wall-associated kinase 2	Pkinase
gene:MD07G1285200	11.168	10.8387	7.23909	24.9108	169.87	56.3974	9.74859	83.7262	-3.09657	6.48327e-05	0.00770869	MD07G1285200	Chr07	34745168	34746713	-	1029	-	WRKY family transcription factor	WRKY
gene:MD03G1246200	177.672	321.548	178.909	572.09	4232.7	956.742	226.043	1920.51	-3.08632	1.60632e-05	0.00310438	MD03G1246200	Chr03	33321839	33325676	+	1982	-	BES1/BZR1 homolog 4	-
gene:MD13G1007200	252.802	145.419	101.347	585.834	3197.08	333.349	166.523	1372.09	-3.04239	0.000129312	0.0122612	MD13G1007200	Chr13	466657	468452	+	1380	-	S-adenosyl-L-methionine-dependent methyltransferases superfamily protein	-
gene:MD05G1298400	2.03054	1.80645	6.20493	23.1928	31.631	26.1845	3.34731	27.0028	-3.02755	5.53958e-05	0.00700342	MD05G1298400	Chr05	43189122	43191346	+	2081	-	Leucine-rich repeat protein kinase family protein	Pkinase
gene:MD10G1323800	3.04581	17.1613	4.13662	66.1426	63.262	68.4826	8.11457	65.9624	-3.00282	1.02766e-05	0.0021928	MD10G1323800	Chr10	40468681	40469952	-	1272	-	F-box family protein with a domain of unknown function (DUF295)	-
gene:MD02G1319500	259.909	643.096	277.154	963.791	6464.44	1833.92	393.386	3087.39	-2.97199	2.70003e-05	0.00452621	MD02G1319500	Chr02	37385160	37385483	-	324	-	Protein of unknown function	-
gene:MD03G1034100	3.04581	7.2258	8.27324	47.2447	48.0323	48.3406	6.18162	47.8725	-2.94941	1.01859e-07	4.54503e-05	MD03G1034100	Chr03	2716946	2720414	+	1349	-	-	-
gene:MD12G1231100	32.4886	18.0645	17.5806	47.2447	392.459	84.5961	22.7113	174.767	-2.94282	0.000216934	0.0174593	MD12G1231100	Chr12	30615146	30616654	-	1395	-	Ankyrin repeat family protein	-
gene:MD01G1038700	4.06108	2.70967	6.20493	11.1669	56.2329	31.22	4.32523	32.8733	-2.92772	0.000539072	0.0316236	MD01G1038700	Chr01	13449306	13453788	+	1711	-	GDP dissociation inhibitor family protein / Rab GTPase activator family protein	-
gene:MD05G1207400	8.12216	76.7741	7.23909	123.695	346.77	229.618	30.7118	233.361	-2.92024	0.000999737	0.0468118	MD05G1207400	Chr05	33813808	33816620	-	2625	-	NB-ARC domain-containing disease resistance protein	NB-ARC
gene:MD09G1006400	502.559	1026.97	563.615	1833.09	11919	2039.37	697.713	5263.83	-2.91524	6.82536e-05	0.00802694	MD09G1006400	Chr09	470176	471943	-	1550	-	NAC domain containing protein 83	NAM
gene:MD04G1011400	10.1527	9.93547	12.4099	60.9886	119.495	61.4329	10.8327	80.6388	-2.89393	2.18321e-08	1.29888e-05	MD04G1011400	Chr04	1313673	1314542	-	470	-	Disease resistance protein (TIR-NBS-LRR class) family	-
gene:MD15G1057700	33.5039	50.5806	144.782	1269.59	210.873	218.54	76.2888	566.336	-2.89333	0.000419992	0.0275182	MD15G1057700	Chr15	3865294	3867564	-	1851	-	heat shock transcription factor A2	HSF_DNA-bind
gene:MD11G1113200	64.9773	214.968	74.4592	420.048	1971.67	225.59	118.135	872.435	-2.88345	0.000405202	0.0269336	MD11G1113200	Chr11	10243031	10243546	-	516	-	C2H2-type zinc finger family protein	-
gene:MD10G1251400	450.78	922.193	441.584	2110.55	7489.52	3784.67	604.852	4461.58	-2.88256	9.27454e-08	4.20012e-05	MD10G1251400	Chr10	34469819	34474944	+	2286	-	wall-associated kinase 2	Pkinase
gene:MD00G1068800	8.12216	22.5806	8.27324	65.2836	135.896	83.589	12.992	94.9229	-2.8546	1.17903e-06	0.000372646	MD00G1068800	Chr00	13493469	13495817	-	1302	-	basic helix-loop-helix (bHLH) DNA-binding superfamily protein	HLH
gene:MD17G1131600	144.168	233.935	51.7078	589.27	1931.84	564.981	143.27	1028.7	-2.84286	2.43922e-05	0.00421762	MD17G1131600	Chr17	11600085	11603198	+	2178	-	wall associated kinase-like 2	Pkinase
gene:MD07G1041500	208.13	91.2257	182.011	705.234	2188.4	491.463	160.456	1128.37	-2.81421	5.16355e-06	0.00127376	MD07G1041500	Chr07	3454916	3457994	-	1879	-	FAD/NAD(P)-binding oxidoreductase family protein	-
gene:MD03G1087300	8.12216	8.12902	8.27324	37.7957	77.3203	52.369	8.17481	55.8283	-2.76605	3.96631e-07	0.000150432	MD03G1087300	Chr03	7145116	7147327	-	1474	-	-	-
gene:MD05G1132600	27.4123	64.129	10.3416	147.747	418.232	115.816	33.9609	227.265	-2.7375	0.000229206	0.0180233	MD05G1132600	Chr05	25826825	25828029	+	1116	-	Disease resistance protein (TIR-NBS-LRR class) family	-
gene:MD17G1167100	5734.25	7349.54	5104.59	23297.6	80073.3	16928.3	6062.79	40099.8	-2.72552	3.68567e-06	0.000940219	MD17G1167100	Chr17	16607991	16613078	+	3142	-	lipoxygenase 3	Lipoxygenase
gene:MD10G1250500	248.741	1269.93	235.787	1815.91	6257.08	3395.93	584.821	3822.98	-2.70827	0.000229286	0.0180233	MD10G1250500	Chr10	34297043	34304303	+	2142	-	wall-associated kinase 2	Pkinase_Tyr
gene:MD00G1046200	78.1758	231.226	54.8102	478.46	1576.86	327.306	121.404	794.21	-2.70822	0.000218048	0.0174593	MD00G1046200	Chr00	8623982	8625415	+	1434	-	UDP-glucosyl transferase 73B3	UDPGT
gene:MD16G1007400	51.7788	134.581	58.9469	262.852	934.872	400.825	81.7687	532.85	-2.70165	5.99473e-06	0.00143222	MD16G1007400	Chr16	557426	559498	+	2073	-	phytosulfokin receptor 1	LRRNT_2
gene:MD16G1000300	1154.36	1539.1	1215.13	2540.05	17863.3	4973.04	1302.86	8458.8	-2.69869	4.14423e-05	0.00590349	MD16G1000300	Chr16	16341	20908	+	3042	-	Calcium-dependent lipid-binding (CaLB domain) family protein	C2
gene:MD02G1010800	105.588	179.742	98.2448	261.134	1995.1	227.604	127.858	827.945	-2.69418	0.000855076	0.0421865	MD02G1010800	Chr02	698591	702248	+	2210	-	Calmodulin-binding protein	-
gene:MD02G1089100	83.2522	112	67.2201	135.721	1319.13	235.661	87.4907	563.504	-2.68614	0.000605869	0.0339139	MD02G1089100	Chr02	7056341	7057148	+	726	-	oxophytodienoate-reductase 3	Oxidored_FMN
gene:MD08G1017500	380.726	651.225	253.368	1093.5	6405.87	722.088	428.44	2740.49	-2.67698	0.000688739	0.0365345	MD08G1017500	Chr08	1333337	1336894	+	1629	-	alpha/beta-Hydrolases superfamily protein	Abhydrolase_1
gene:MD15G1090600	242.65	363.096	253.368	353.047	3752.38	1374.69	286.371	1826.7	-2.67293	0.000201171	0.016632	MD15G1090600	Chr15	6282056	6284672	-	1575	-	phytochrome-associated protein 1	-
gene:MD04G1035100	6.09162	11.7419	15.5123	27.4878	137.068	47.3335	11.1153	70.6297	-2.66326	0.000374517	0.0254789	MD04G1035100	Chr04	3910722	3911727	-	793	-	-	-
gene:MD09G1254200	14.2138	8.12902	9.3074	63.5656	105.437	28.1987	10.5501	65.7337	-2.6397	4.57354e-05	0.00625091	MD09G1254200	Chr09	32556689	32558030	+	1137	-	S-adenosyl-L-methionine-dependent methyltransferases superfamily protein	-
gene:MD05G1263100	1457.93	2486.58	1383.7	4924.61	22873.9	5150.29	1776.07	10982.9	-2.62842	3.97221e-05	0.00573927	MD05G1263100	Chr05	39870223	39874415	+	3147	-	S-locus lectin protein kinase family protein	Pkinase_Tyr
gene:MD09G1178600	1414.27	3106.19	1681.54	4809.51	25204.1	8220.93	2067.33	12744.8	-2.62399	3.38062e-05	0.00522992	MD09G1178600	Chr09	15274688	15275998	-	1208	-	jasmonate-zim-domain protein 6	Zim
gene:MD10G1303400	136.046	197.806	83.7666	349.611	1819.37	406.867	139.206	858.616	-2.62378	0.000126276	0.0121249	MD10G1303400	Chr10	38987977	38989402	+	1062	-	F-box family protein	-
gene:MD14G1123000	2186.89	1550.84	1583.29	8048.78	17854	6883.51	1773.67	10928.7	-2.62329	1.59011e-09	1.41903e-06	MD14G1123000	Chr14	19736610	19738943	-	1594	-	WRKY family transcription factor	WRKY
gene:MD07G1070800	97.4659	457.032	109.62	486.191	2473.08	1107.81	221.373	1355.69	-2.6136	0.000516819	0.0310982	MD07G1070800	Chr07	6687070	6689641	+	2287	-	Protein kinase superfamily protein	Pkinase
gene:MD13G1086300	90.3591	263.742	113.757	274.878	2058.36	522.683	155.953	951.974	-2.60883	0.000539879	0.0316236	MD13G1086300	Chr13	6072850	6075128	+	1610	-	peptidase M20/M25/M40 family protein	Peptidase_M20
gene:MD10G1304200	17.2596	45.1612	13.444	111.669	283.508	68.4826	25.2883	154.553	-2.60493	0.000196981	0.0164198	MD10G1304200	Chr10	39046225	39049413	+	3084	-	Leucine-rich repeat protein kinase family protein	Pkinase
gene:MD05G1237600	16.2443	67.7419	25.8539	126.272	328.025	205.448	36.6134	219.915	-2.58079	3.48311e-05	0.00529805	MD05G1237600	Chr05	36868367	36869139	+	501	-	-	-
gene:MD05G1114500	7.10689	5.41935	2.06831	20.6159	44.5177	22.1561	4.86485	29.0966	-2.56861	0.000517585	0.0310982	MD05G1114500	Chr05	23317235	23318478	-	915	-	plasma membrane intrinsic protein 2	-
gene:MD10G1058000	444.688	501.29	273.017	1285.06	5213.26	723.095	406.332	2407.14	-2.56633	0.000220774	0.017582	MD10G1058000	Chr10	7854425	7857482	-	2159	-	Glutamyl-tRNA reductase family protein	-
gene:MD15G1029500	12.1832	18.9677	7.23909	53.2576	144.097	30.2129	12.7967	75.8558	-2.55836	0.000441683	0.0282733	MD15G1029500	Chr15	1799346	1802123	-	2085	-	cytochrome P450	p450
gene:MD09G1180900	8595.28	8791.09	8258.77	35039.2	90498.7	25509.8	8548.38	50349.2	-2.55824	2.1472e-07	8.68672e-05	MD09G1180900	Chr09	15546939	15551560	+	3110	-	lipoxygenase 3	Lipoxygenase
gene:MD08G1191700	1058.93	828.257	626.698	2619.07	9798.59	2128	837.961	4848.55	-2.5325	2.95203e-05	0.00471423	MD08G1191700	Chr08	24528508	24531402	+	1242	-	Protein of unknown function	-
gene:MD05G1335100	364.482	325.161	593.605	722.414	4936.78	1721.13	427.749	2460.11	-2.52384	0.000122432	0.0118685	MD05G1335100	Chr05	45786275	45788917	-	1880	-	terpene synthase 14	-
gene:MD10G1198000	389.864	704.515	420.901	1677.62	4966.07	2018.22	505.093	2887.3	-2.51468	5.10972e-07	0.00018457	MD10G1198000	Chr10	29609057	29612562	-	1678	-	Protein kinase superfamily protein	Pkinase
gene:MD09G1076000	18.2749	38.8387	38.2638	116.823	316.31	107.759	31.7924	180.298	-2.5003	1.51519e-05	0.00296606	MD09G1076000	Chr09	5364239	5368468	-	2437	-	O-fucosyltransferase family protein	-
gene:MD06G1077500	442.658	903.225	264.744	1607.18	6414.07	1065.51	536.876	3028.92	-2.49584	0.00058854	0.0334135	MD06G1077500	Chr06	19222869	19224715	+	1136	-	NAD(P)-binding Rossmann-fold superfamily protein	adh_short
gene:MD15G1180000	37.565	33.4193	42.4004	198.428	275.307	146.029	37.7949	206.588	-2.4507	6.96155e-11	1.50877e-07	MD15G1180000	Chr15	14177420	14181529	+	2692	-	Disease resistance protein (TIR-NBS-LRR class) family	NB-ARC
gene:MD05G1362500	330.978	535.612	380.569	713.824	4826.66	1196.43	415.72	2245.64	-2.43314	0.000322577	0.023084	MD05G1362500	Chr05	47762058	47766099	+	1325	-	farnesyl diphosphate synthase 1	-
gene:MD00G1142600	806.125	1263.61	740.455	1694.8	11013.5	2452.28	936.731	5053.51	-2.43143	0.000385749	0.0260098	MD00G1142600	Chr00	31011559	31014477	+	1644	-	oxophytodienoate-reductase 3	Oxidored_FMN
gene:MD08G1005500	84.2674	137.29	126.167	196.71	1041.48	637.492	115.908	625.227	-2.43043	3.64328e-05	0.00541884	MD08G1005500	Chr08	485459	491151	-	2875	-	Prolyl oligopeptidase family protein	-
gene:MD06G1004100	7.10689	23.4838	18.6148	117.682	97.2361	48.3406	16.4018	87.753	-2.41554	4.95816e-05	0.00651257	MD06G1004100	Chr06	475055	476219	+	854	-	-	-
gene:MD10G1340100	25.3818	53.2903	25.8539	112.528	324.511	116.823	34.842	184.621	-2.40021	4.08785e-05	0.00585063	MD10G1340100	Chr10	41560466	41564657	+	1695	-	farnesyl diphosphate synthase 1	-
gene:MD09G1075400	9.13743	14.4516	12.4099	27.4878	120.666	42.2981	11.9996	63.4841	-2.39549	0.000589158	0.0334135	MD09G1075400	Chr09	5291078	5302055	+	774	-	Pollen Ole e 1 allergen and extensin family protein	-
gene:MD13G1239700	334.024	373.032	347.476	631.361	4178.81	728.131	351.511	1846.1	-2.39259	0.000674443	0.0360281	MD13G1239700	Chr13	24561231	24568215	-	1076	-	basic helix-loop-helix (bHLH) DNA-binding superfamily protein	HLH
gene:MD10G1165200	415.246	237.548	279.222	2022.07	2314.92	525.704	310.672	1620.9	-2.38345	2.09475e-05	0.00373875	MD10G1165200	Chr10	25597324	25599742	+	1311	-	PPPDE putative thiol peptidase family protein	-
gene:MD13G1038000	7.10689	14.4516	15.5123	43.8087	94.8931	55.3903	12.3569	64.6974	-2.38137	2.0041e-05	0.00361273	MD13G1038000	Chr13	2590589	2593829	+	2025	-	Protein kinase superfamily protein	Pkinase
gene:MD04G1035000	19.2901	22.5806	21.7173	48.1037	229.618	47.3335	21.196	108.352	-2.35006	0.00100928	0.0471859	MD04G1035000	Chr04	3908568	3910471	+	1366	-	disease resistance protein (TIR-NBS-LRR class)	NB-ARC
gene:MD09G1042800	497.482	601.548	518.112	1070.31	5515.51	1656.67	539.047	2747.5	-2.34941	8.15524e-05	0.00921481	MD09G1042800	Chr09	2761557	2765020	+	2421	-	Protein of unknown function (DUF1336)	-
gene:MD05G1169600	29.4428	126.451	28.9564	159.773	345.598	428.016	61.6169	311.129	-2.33275	0.00059809	0.0336684	MD05G1169600	Chr05	29929323	29931598	+	1928	-	cytochrome P450	p450
gene:MD01G1126500	3075.25	5308.25	4294.85	20161.5	30393.9	13020.8	4226.12	21192	-2.32607	6.64342e-09	4.91645e-06	MD01G1126500	Chr01	23821532	23824372	-	2255	-	heat shock protein 70	HSP70
gene:MD07G1233600	730.995	590.709	239.924	2774.55	4012.45	1034.29	520.543	2607.1	-2.32421	7.92336e-05	0.00907209	MD07G1233600	Chr07	30730931	30731656	+	726	-	Protein of unknown function	-
gene:MD02G1264800	919.835	954.709	685.645	2124.29	8288.5	2315.32	853.396	4242.7	-2.31354	4.17689e-05	0.0059222	MD02G1264800	Chr02	31912003	31915553	+	2882	-	Disease resistance protein (TIR-NBS-LRR class) family	TIR
gene:MD05G1132100	39.5955	96.6451	82.7324	93.6304	608.018	385.718	72.991	362.456	-2.31043	0.000613034	0.0340592	MD05G1132100	Chr05	25803372	25805100	+	342	-	-	-
gene:MD05G1084400	8.12216	5.41935	8.27324	42.0907	38.6601	26.1845	7.27159	35.6451	-2.30175	5.29253e-05	0.00677578	MD05G1084400	Chr05	17722641	17723528	+	888	-	O-acyltransferase (WSD1-like) family protein	-
gene:MD07G1301800	1970.64	1388.26	1923.53	7299.73	13752.5	4831.04	1760.81	8627.75	-2.29275	1.42368e-07	6.08411e-05	MD07G1301800	Chr07	36035181	36038872	-	2149	-	TCV-interacting protein	NAM
gene:MD00G1144300	285.291	193.29	276.12	539.448	2604.29	553.903	251.567	1232.55	-2.29246	0.000370187	0.0252459	MD00G1144300	Chr00	31640722	31643897	+	2181	-	Protein of unknown function	-
gene:MD07G1141200	30.4581	74.0644	50.6736	131.426	482.666	147.036	51.7321	253.709	-2.29095	0.000245992	0.0189439	MD07G1141200	Chr07	20461312	20464173	-	2862	-	disease resistance family protein / LRR family protein	LRRNT_2
gene:MD12G1003700	189.856	195.097	184.08	785.121	1522.97	454.201	189.677	920.765	-2.27879	1.0996e-06	0.000354938	MD12G1003700	Chr12	549515	550423	+	689	-	Methyltransferase-related protein	-
gene:MD05G1261000	9.13743	29.8064	11.3757	56.6936	132.382	56.3974	16.7732	81.8242	-2.27511	0.000452649	0.0286728	MD05G1261000	Chr05	39610435	39614209	-	1751	-	Leucine-rich repeat transmembrane protein kinase	-
gene:MD07G1266500	104.573	160.774	80.6641	560.064	650.193	467.293	115.337	559.183	-2.27495	9.90222e-11	1.70397e-07	MD07G1266500	Chr07	33486432	33488085	-	1566	-	heat shock transcription factor B2A	HSF_DNA-bind
gene:MD09G1024800	470.07	561.806	390.911	1244.68	4545.49	1048.39	474.262	2279.52	-2.26468	0.000111841	0.0113485	MD09G1024800	Chr09	1496742	1501194	-	1763	-	Sucrase/ferredoxin-like family protein	TIR
gene:MD16G1007500	45.6872	140.903	55.8444	166.645	740.4	255.803	80.8115	387.616	-2.25951	0.000830098	0.0416311	MD16G1007500	Chr16	562802	570894	+	3417	-	phytosulfokin receptor 1	LRRNT_2
gene:MD10G1143400	2397.05	2642.84	1862.51	5952.83	18932.9	8058.79	2300.8	10981.5	-2.25479	2.08009e-06	0.000589851	MD10G1143400	Chr10	23014343	23016995	+	2392	-	hydroxy methylglutaryl CoA reductase 1	-
gene:MD15G1110200	22.3359	67.7419	46.537	207.877	242.504	198.398	45.5383	216.26	-2.24341	4.94859e-07	0.000181584	MD15G1110200	Chr15	7702158	7706059	+	1949	-	cryptochrome 3	-
gene:MD12G1133300	812.216	326.064	789.061	2514.28	5632.66	974.87	642.447	3040.6	-2.24277	0.000505126	0.0308381	MD12G1133300	Chr12	20877082	20879031	-	1950	-	exocyst subunit exo70 family protein H4	Exo70
gene:MD04G1155400	791.911	662.064	895.579	2583	6687.03	1845	783.184	3705.01	-2.242	1.03346e-05	0.0021928	MD04G1155400	Chr04	24313422	24316242	-	1970	-	fatty acid desaturase 8	-
gene:MD13G1017300	954.354	1436.13	795.266	3058.02	9745.87	2038.36	1061.92	4947.42	-2.21985	0.000218247	0.0174593	MD13G1017300	Chr13	1126641	1127972	+	1332	-	ARM repeat superfamily protein	U-box
gene:MD13G1018300	13.1985	37.0322	14.4782	81.6044	164.013	56.3974	21.5696	100.672	-2.21388	0.000437154	0.0281056	MD13G1018300	Chr13	1164757	1165814	-	900	-	Protein of unknown function	-
gene:MD04G1027300	23.3512	11.7419	12.4099	67.0015	105.437	47.3335	15.8343	73.2573	-2.21023	4.06464e-05	0.00584499	MD04G1027300	Chr04	3130655	3131559	-	542	-	-	-
gene:MD10G1007600	414.23	435.354	479.848	1163.08	3953.88	1028.25	443.144	2048.4	-2.20843	5.85259e-05	0.00725134	MD10G1007600	Chr10	1178806	1181960	-	2087	-	disease resistance protein (TIR-NBS-LRR class)	TIR
gene:MD14G1190700	299.505	280	241.992	1001.59	2133.34	651.592	273.832	1262.17	-2.20415	2.81873e-06	0.000743702	MD14G1190700	Chr14	28178887	28183207	+	3088	-	Galactosyltransferase family protein	Galactosyl_T
gene:MD03G1148500	5288.54	5833.03	5563.76	17709.9	40887.2	17583.9	5561.78	25393.7	-2.19082	5.49055e-08	2.77657e-05	MD03G1148500	Chr03	16519678	16520973	+	1018	-	NAC domain containing protein 90	NAM
gene:MD07G1274600	11.168	18.0645	15.5123	34.3598	94.8931	75.5323	14.9149	68.2617	-2.18644	9.09725e-05	0.00996494	MD07G1274600	Chr07	34004315	34009676	+	3405	-	cysteine-rich RLK (RECEPTOR-like protein kinase) 8	RVT_2
gene:MD06G1085500	287.321	374.838	140.645	1047.11	1955.27	646.556	267.602	1216.31	-2.18364	3.82501e-05	0.00563391	MD06G1085500	Chr06	20981546	20982451	-	906	-	Ribosome-inactivating protein bryodin II	-
gene:MD17G1086700	460.933	755.999	596.708	1040.24	4074.54	3120.99	604.547	2745.26	-2.18274	2.29507e-05	0.00407233	MD17G1086700	Chr17	7149436	7150818	-	848	-	myb domain protein 15	Myb_DNA-binding
gene:MD04G1163200	746.224	2179.48	709.431	4286.38	8490	3720.22	1211.71	5498.87	-2.18187	8.91731e-05	0.00983887	MD04G1163200	Chr04	25457284	25459305	-	2022	-	lectin receptor kinase a4.1	Pkinase
gene:MD04G1011700	31.4734	63.2257	41.3662	179.53	313.967	123.873	45.3551	205.79	-2.17765	8.68259e-06	0.0018953	MD04G1011700	Chr04	1324708	1331182	-	3453	-	Disease resistance protein (TIR-NBS-LRR class) family	TIR
gene:MD09G1124500	94.4201	204.129	162.362	274.878	1087.17	720.074	153.637	694.041	-2.17441	8.25362e-05	0.00924101	MD09G1124500	Chr09	9610240	9611436	-	549	-	Endosomal targeting BRO1-like domain-containing protein	-
gene:MD13G1284800	1685.35	6605.28	1843.9	8245.49	25293.1	12028.8	3378.18	15189.1	-2.16865	0.000789638	0.0402708	MD13G1284800	Chr13	43047191	43049781	-	1654	-	cytochrome P450	p450
gene:MD05G1016600	13.1985	19.8709	12.4099	42.9497	84.3494	78.5535	15.1598	68.6175	-2.16811	1.40679e-05	0.00280822	MD05G1016600	Chr05	2928911	2930400	+	1085	-	-	-
gene:MD01G1228900	19.2901	32.5161	35.1613	128.849	103.094	157.107	28.9892	129.683	-2.16131	4.71867e-08	2.55668e-05	MD01G1228900	Chr01	31848473	31851528	-	1257	-	O-methyltransferase 1	-
gene:MD15G1156900	832.522	1617.68	681.508	2847.57	8363.48	2798.72	1043.9	4669.92	-2.16119	0.000105895	0.0110246	MD15G1156900	Chr15	11651488	11654801	+	2310	-	cysteine-rich RLK (RECEPTOR-like protein kinase) 16	Pkinase_Tyr
gene:MD10G1007500	451.795	576.257	546.034	1224.07	4495.12	1291.1	524.696	2336.76	-2.1547	8.49502e-05	0.00941469	MD10G1007500	Chr10	1176834	1178783	+	1873	-	-	-
gene:MD07G1143800	280.215	397.419	358.852	615.899	3193.56	781.507	345.495	1530.32	-2.14673	0.000661701	0.0356925	MD07G1143800	Chr07	20959304	20963951	+	1870	-	G-box binding factor 3	MFMR
gene:MD02G1249300	327.932	613.29	314.383	1269.59	3235.74	1054.43	418.535	1853.25	-2.14609	4.45664e-05	0.00617459	MD02G1249300	Chr02	29985416	29988661	-	1959	-	Protein kinase superfamily protein	Pkinase
gene:MD07G1018100	299.505	757.806	264.744	1040.24	3586.02	1214.56	440.685	1946.94	-2.14286	0.000532004	0.0314966	MD07G1018100	Chr07	1561793	1563870	+	1524	-	Protein kinase superfamily protein	Pkinase_Tyr
gene:MD10G1006900	214.222	168.903	220.275	572.949	1756.11	334.356	201.133	887.804	-2.14182	0.000366771	0.0252349	MD10G1006900	Chr10	1036685	1039515	-	1985	-	disease resistance protein (TIR-NBS-LRR class)	TIR
gene:MD13G1200600	1254.87	1788.39	1153.08	7830.59	4130.78	6546.13	1398.78	6169.17	-2.14085	7.04792e-10	7.63743e-07	MD13G1200600	Chr13	17842766	17843775	-	906	-	Chlorophyll A-B binding family protein	-
gene:MD17G1164400	44.6719	63.2257	51.7078	104.797	364.342	232.639	53.2018	233.926	-2.13353	2.94074e-05	0.00471423	MD17G1164400	Chr17	16289064	16290315	-	1139	-	TIFY domain/Divergent CCT motif family protein	Zim
gene:MD16G1127400	413.215	476.903	606.015	847.827	3916.39	1698.97	498.711	2154.4	-2.11082	0.000128583	0.0122303	MD16G1127400	Chr16	9274777	9277069	+	1364	-	jasmonate-zim-domain protein 10	Zim
gene:MD08G1094900	116.756	222.193	104.45	383.111	1238.3	295.079	147.8	638.829	-2.11047	0.000620044	0.034144	MD08G1094900	Chr08	7968389	7970451	+	1455	-	WRKY DNA-binding protein 7	WRKY
gene:MD01G1190900	47.7177	98.4515	52.7419	177.812	439.32	243.717	66.3037	286.95	-2.10984	1.69863e-05	0.00320123	MD01G1190900	Chr01	28934572	28936616	+	1505	-	Disease resistance protein (TIR-NBS-LRR class) family	TIR
gene:MD11G1167900	615.254	496.774	730.114	3576.85	2225.89	2114.9	614.047	2639.21	-2.10413	8.49964e-11	1.61185e-07	MD11G1167900	Chr11	17878685	17880107	+	1062	-	NAC domain containing protein 90	NAM
gene:MD11G1229600	2546.3	2736.77	1779.78	6460.5	20078.7	3593.32	2354.28	10044.2	-2.09294	0.00061738	0.0340592	MD11G1229600	Chr11	33402652	33405823	+	2287	-	GRAS family transcription factor	GRAS
gene:MD04G1101500	14.2138	18.9677	12.4099	38.6547	59.7475	96.6813	15.1971	65.0278	-2.09106	0.000100312	0.0108315	MD04G1101500	Chr04	18795431	18797623	+	1192	-	Seven transmembrane MLO family protein	-
gene:MD03G1103100	631.498	1696.26	812.846	2068.46	8140.89	3163.29	1046.87	4457.55	-2.08995	0.000500828	0.0306993	MD03G1103100	Chr03	8815942	8819213	+	2466	-	Ankyrin repeat family protein	-
gene:MD17G1266000	452.811	483.225	321.622	1602.88	2139.19	1602.29	419.219	1781.46	-2.08662	8.66407e-14	6.57213e-10	MD17G1266000	Chr17	32654744	32658912	-	2813	-	Leucine-rich repeat protein kinase family protein	Pkinase_Tyr
gene:MD15G1278100	4755.53	5212.51	4780.9	17505.4	27954.8	17158.9	4916.31	20873	-2.08595	1.7698e-13	1.07398e-09	MD15G1278100	Chr15	24567227	24570934	+	3040	-	Disease resistance protein (CC-NBS-LRR class) family	NB-ARC
gene:MD15G1061700	2386.9	2030.45	2044.53	6180.46	16308.7	4925.71	2153.96	9138.3	-2.08489	1.8607e-05	0.00342165	MD15G1061700	Chr15	4143168	4146446	-	1854	-	ferrochelatase 1	-
gene:MD15G1179000	17.2596	18.0645	11.3757	35.2188	106.608	57.4045	15.5666	66.4105	-2.08465	0.000324673	0.0231665	MD15G1179000	Chr15	14108537	14108961	+	339	-	Disease resistance protein (TIR-NBS-LRR class) family	-
gene:MD10G1313500	11.168	19.8709	9.3074	28.3468	64.4336	79.5606	13.4488	57.447	-2.0842	0.000621387	0.034156	MD10G1313500	Chr10	39797613	39798537	-	925	-	cysteine-rich RLK (RECEPTOR-like protein kinase) 25	-
gene:MD15G1189900	239.604	214.064	297.837	643.387	2085.3	440.101	250.502	1056.26	-2.07583	0.000429667	0.0279666	MD15G1189900	Chr15	14966272	14970043	-	814	-	-	-
gene:MD10G1018400	12.1832	25.2903	15.5123	36.0778	114.809	73.5181	17.662	74.8016	-2.07291	0.000507153	0.0308381	MD10G1018400	Chr10	2329409	2330605	-	825	-	Disease resistance protein (TIR-NBS-LRR class) family	-
gene:MD16G1014100	53.8093	130.064	95.1423	149.465	715.798	301.122	93.0053	388.795	-2.06179	0.000926016	0.0444575	MD16G1014100	Chr16	1092405	1093040	+	636	-	Core-2/I-branching beta-1	-
gene:MD10G1036100	306.612	1002.58	608.083	1647.55	4483.4	1790.62	639.092	2640.52	-2.04639	0.000303276	0.0219618	MD10G1036100	Chr10	4738453	4743030	+	1913	-	choline kinase 1	Choline_kinase
gene:MD13G1127100	582.765	942.967	567.751	1267.02	5630.32	1734.22	697.828	2877.19	-2.04344	0.00052779	0.0314621	MD13G1127100	Chr13	9515820	9518542	+	1300	-	jasmonate-zim-domain protein 10	Zim
gene:MD08G1197800	1866.07	2239.09	1834.59	4089.67	15756.9	4570.21	1979.92	8138.94	-2.03932	0.000208982	0.0171377	MD08G1197800	Chr08	25638827	25644586	-	2666	-	MSCS-like 3	-
gene:MD12G1258400	691.399	570.838	916.262	1517.84	5428.82	1987	726.166	2977.89	-2.03585	0.000104505	0.0109845	MD12G1258400	Chr12	32528057	32532152	+	2234	-	Protein of unknown function	-
gene:MD11G1218000	949.278	717.161	868.691	1755.78	6634.31	1955.78	845.043	3448.63	-2.02883	0.000218331	0.0174593	MD11G1218000	Chr11	31791683	31793337	-	964	-	-	-
gene:MD16G1096600	35.5345	65.9354	39.2979	77.3095	328.025	170.199	46.9226	191.845	-2.02755	0.000592928	0.0335021	MD16G1096600	Chr16	6738146	6741138	-	2007	-	cysteine-rich RLK (RECEPTOR-like protein kinase) 10	Pkinase_Tyr
gene:MD09G1098600	264.986	261.935	308.178	749.902	1298.04	1356.56	278.366	1134.83	-2.02719	2.04078e-10	2.81461e-07	MD09G1098600	Chr09	7187944	7189694	-	1070	-	myb domain protein 15	Myb_DNA-binding
gene:MD16G1159300	78.1758	74.0644	42.4004	221.62	392.459	180.27	64.8802	264.783	-2.02647	5.12244e-06	0.00127376	MD16G1159300	Chr16	12886314	12888926	+	2090	-	COBRA-like protein-7 precursor	-
gene:MD16G1239900	104.573	67.7419	76.5275	387.406	456.892	168.185	82.9474	337.495	-2.02496	9.3374e-06	0.00202368	MD16G1239900	Chr16	25490242	25491033	-	792	-	heat shock cognate protein 70-1	HSP70
gene:MD15G1039600	317.78	1031.48	667.03	1242.96	4292.45	2627.52	672.098	2720.98	-2.01707	0.000444791	0.0284123	MD15G1039600	Chr15	2798151	2799702	+	905	-	WRKY DNA-binding protein 40	WRKY
gene:MD03G1290900	177.672	195.097	98.2448	443.241	1118.8	344.427	157.005	635.49	-2.01593	0.000165619	0.01478	MD03G1290900	Chr03	36832802	36834862	-	1710	-	Plant invertase/pectin methylesterase inhibitor superfamily	-
gene:MD14G1114600	471.085	305.29	218.207	1493.79	1975.18	534.768	331.527	1334.58	-2.0091	0.000178102	0.0152654	MD14G1114600	Chr14	18546708	18547298	-	591	-	Late embryogenesis abundant (LEA) hydroxyproline-rich glycoprotein family	-
gene:MD10G1305300	38.5803	61.4193	25.8539	95.3484	294.051	118.837	41.9511	169.412	-2.00876	0.0005119	0.0309123	MD10G1305300	Chr10	39161886	39163949	-	2064	-	RNI-like superfamily protein	-
gene:MD08G1006000	221.329	363.096	204.763	405.445	1902.55	815.748	263.063	1041.25	-1.98405	0.000610118	0.034004	MD08G1006000	Chr08	515050	519453	-	2049	-	alpha-amylase-like 2	-
gene:MD03G1244000	40.6108	83.9999	72.3909	310.097	289.365	180.27	65.6672	259.911	-1.98323	1.29779e-06	0.000397754	MD03G1244000	Chr03	32859135	32859638	+	504	-	Leucine-rich receptor-like protein kinase family protein	-
gene:MD17G1211200	192.901	111.097	120.996	876.174	568.187	234.654	141.665	559.671	-1.98282	0.000155716	0.0141459	MD17G1211200	Chr17	25621979	25623047	+	870	-	blue-copper-binding protein	Cu_bind_like
gene:MD05G1137900	278.184	694.58	324.725	952.625	3009.63	1128.96	432.496	1697.07	-1.97171	0.000531434	0.0314966	MD05G1137900	Chr05	26826874	26832887	-	2776	-	disease resistance protein (TIR-NBS-LRR class)	TIR
gene:MD09G1224500	704.598	2064.77	879.032	2197.31	8214.69	3889.41	1216.13	4767.14	-1.97062	0.000975454	0.0461016	MD09G1224500	Chr09	27404228	27406362	-	1397	-	WRKY DNA-binding protein 40	WRKY
gene:MD02G1184400	710.689	395.613	644.279	1401.88	3922.25	1531.79	583.527	2285.31	-1.96948	6.03836e-05	0.00738774	MD02G1184400	Chr02	16703729	16708235	-	1769	-	BTB and TAZ domain protein 4	BTB
gene:MD17G1179300	35.5345	37.0322	43.4345	121.118	196.815	136.965	38.6671	151.633	-1.96921	2.73944e-08	1.5683e-05	MD17G1179300	Chr17	20579071	20583160	-	2820	-	Leucine-rich repeat protein kinase family protein	Pkinase_Tyr
gene:MD01G1092200	57.8704	86.7096	48.6053	395.996	182.757	171.206	64.3951	249.987	-1.9565	3.45513e-05	0.00529472	MD01G1092200	Chr01	20690900	20692017	-	656	-	NAC transcription factor-like 9	NAM
gene:MD07G1206500	280.215	860.773	415.73	828.07	2441.45	2740.31	518.906	2003.28	-1.9484	0.00077213	0.0396412	MD07G1206500	Chr07	28465106	28465812	+	707	-	xylem serine peptidase 1	-
gene:MD04G1011500	47.7177	53.2903	53.7761	111.669	329.197	154.086	51.5947	198.317	-1.93978	6.50393e-05	0.00770869	MD04G1011500	Chr04	1315213	1318017	-	285	-	transmembrane receptors	-
gene:MD03G1136800	3179.83	5164.64	2246.19	6628	25719.5	8216.9	3530.22	13521.5	-1.93736	0.000981797	0.0461855	MD03G1136800	Chr03	13759342	13767151	-	4968	-	pleiotropic drug resistance 6	ABC2_membrane
gene:MD07G1299900	138.077	463.354	285.427	881.328	701.74	1808.75	295.619	1130.6	-1.93486	0.000438197	0.0281095	MD07G1299900	Chr07	35881165	35889422	+	1666	-	2-oxoglutarate (2OG) and Fe(II)-dependent oxygenase superfamily protein	2OG-FeII_Oxy
gene:MD04G1117400	51.7788	51.4838	25.8539	140.875	253.048	100.71	43.0388	164.878	-1.9341	0.000114783	0.0113832	MD04G1117400	Chr04	20259702	20262388	+	2148	-	-	-
gene:MD02G1217400	6.09162	9.03225	10.3416	29.2058	38.6601	29.2058	8.48848	32.3572	-1.92579	0.000416722	0.0273684	MD02G1217400	Chr02	24893565	24898512	-	252	-	Disease resistance protein (TIR-NBS-LRR class) family	-
gene:MD10G1288100	1114.77	2234.58	760.104	2867.32	8922.29	3676.91	1369.82	5155.51	-1.91194	0.000802232	0.0406366	MD10G1288100	Chr10	37735299	37735718	+	420	-	Thioredoxin superfamily protein	-
gene:MD06G1146000	371.589	696.386	214.07	1208.6	2751.9	863.082	427.348	1607.86	-1.9111	0.00104271	0.048376	MD06G1146000	Chr06	28845205	28847249	-	1679	-	Cytochrome P450 superfamily protein	p450
gene:MD02G1096100	7149.53	8206.7	8513.17	14400.2	56425.1	18936.4	7956.47	29920.6	-1.91092	0.000321455	0.0230581	MD02G1096100	Chr02	7600659	7602728	+	1307	-	jasmonate-zim-domain protein 1	Zim
gene:MD14G1107400	1348.28	1324.13	881.1	3163.68	7633.62	2551.98	1184.5	4449.76	-1.9093	6.4211e-05	0.00767043	MD14G1107400	Chr14	16790586	16792007	-	1422	-	BTB/POZ domain with WD40/YVTN repeat-like protein	K_tetra
gene:MD12G1044400	207.115	414.58	193.387	755.915	1654.19	648.57	271.694	1019.56	-1.90689	0.000140543	0.0131211	MD12G1044400	Chr12	4960581	4964287	+	2432	-	calmodulin-domain protein kinase cdpk isoform 2	Pkinase
gene:MD11G1039300	409.154	550.064	388.842	1384.7	2327.81	1336.42	449.353	1682.97	-1.90441	1.43052e-08	8.85814e-06	MD11G1039300	Chr11	3369648	3370395	+	629	-	Heavy metal transport/detoxification superfamily protein	-
gene:MD06G1147400	13.1985	26.1935	35.1613	58.4116	139.411	81.5748	24.8511	93.1324	-1.90263	0.000539148	0.0316236	MD06G1147400	Chr06	28959223	28960797	-	1455	-	Protein kinase superfamily protein	Pkinase
gene:MD01G1173500	18.2749	29.8064	16.5465	47.2447	130.039	65.4613	21.5426	80.9149	-1.90014	0.000639674	0.0349712	MD01G1173500	Chr01	27517067	27519209	+	1323	-	metacaspase 1	Peptidase_C14
gene:MD06G1212200	693.43	429.032	980.379	2034.1	4379.14	1413.96	700.947	2609.07	-1.8962	0.000235821	0.0183469	MD06G1212200	Chr06	34469120	34473196	-	2746	-	alpha/beta-Hydrolases superfamily protein	-
gene:MD04G1120400	51.7788	79.4838	42.4004	121.118	331.54	194.37	57.8876	215.676	-1.89332	0.000113586	0.0113832	MD04G1120400	Chr04	20657977	20660838	-	1447	-	nodulin MtN21 /EamA-like transporter family protein	DUF6
gene:MD03G1205900	690.384	881.547	617.391	2126.01	4370.94	1630.49	729.774	2709.15	-1.89201	1.2069e-05	0.00249114	MD03G1205900	Chr03	28170996	28171641	+	646	-	-	-
gene:MD10G1086100	641.651	940.257	528.453	1554.78	4406.08	1795.65	703.454	2585.51	-1.87756	0.000109455	0.0112579	MD10G1086100	Chr10	12647874	12653783	+	3393	-	extra-large G-protein 1	G-alpha
gene:MD02G1218900	1109.69	1988	1026.92	2851	8124.49	4049.54	1374.87	5008.34	-1.86483	0.000117059	0.0115694	MD02G1218900	Chr02	25452464	25453051	+	588	-	prenylated RAB acceptor 1.F4	-
gene:MD02G1274000	761.453	2387.22	1165.49	3330.32	6428.13	5751.53	1438.06	5169.99	-1.84585	0.000182766	0.0155772	MD02G1274000	Chr02	32858027	32861979	-	2259	-	Protein kinase superfamily protein	Pkinase
gene:MD05G1327800	23.3512	34.3225	21.7173	51.5397	152.297	82.5819	26.4637	95.473	-1.84372	0.000583122	0.0334135	MD05G1327800	Chr05	45337750	45340016	+	1396	-	S-locus lectin protein kinase family protein	Pkinase
gene:MD17G1184100	1732.05	2534.45	1655.68	4503.71	11483.2	5227.84	1974.06	7071.59	-1.84073	2.79133e-05	0.00457808	MD17G1184100	Chr17	21742366	21745586	-	1472	-	Homeodomain-like superfamily protein	Myb_DNA-binding
gene:MD04G1064700	164.474	92.1289	122.03	690.631	363.171	298.101	126.211	450.634	-1.83779	2.75729e-05	0.00457808	MD04G1064700	Chr04	8697125	8698967	+	1475	-	winged-helix DNA-binding transcription factor family protein	HSF_DNA-bind
gene:MD03G1246600	76.1453	251.097	127.201	452.69	545.928	627.421	151.481	542.013	-1.83756	0.000102708	0.0109312	MD03G1246600	Chr03	33405918	33416188	+	2137	-	Leucine-rich repeat transmembrane protein kinase	Pkinase_Tyr
gene:MD10G1290600	106.603	113.806	97.2106	359.919	507.268	266.881	105.873	378.022	-1.83458	5.1344e-08	2.66036e-05	MD10G1290600	Chr10	37935382	37935792	+	411	-	-	-
gene:MD12G1038600	2683.36	5019.22	4612.33	8233.46	23380	12277.5	4104.97	14630.3	-1.83347	8.49649e-05	0.00941469	MD12G1038600	Chr12	4161414	4162100	-	687	-	Late embryogenesis abundant (LEA) hydroxyproline-rich glycoprotein family	-
gene:MD07G1282600	89.3438	159.871	76.5275	214.749	596.303	349.463	108.581	386.838	-1.83043	0.000232595	0.0181892	MD07G1282600	Chr07	34566126	34573712	+	5446	-	Transducin/WD40 repeat-like superfamily protein	LRRNT_2
gene:MD08G1217500	961.461	532.903	773.548	2552.07	3596.56	1911.47	755.971	2686.7	-1.82954	6.01243e-07	0.000212127	MD08G1217500	Chr08	28027529	28034634	-	5073	-	CRINKLY4 related 4	Pkinase
gene:MD02G1166000	40.6108	74.9677	65.1518	122.836	257.734	257.817	60.2434	212.796	-1.81758	4.33012e-05	0.00607566	MD02G1166000	Chr02	14226770	14228851	+	1430	-	Disease resistance protein (CC-NBS-LRR class) family	NB-ARC
gene:MD01G1025400	914.759	1654.71	1024.85	2910.27	6935.39	2792.68	1198.1	4212.78	-1.81379	0.000101409	0.0108976	MD01G1025400	Chr01	9697060	9699782	-	1744	-	Probable glucan 1	-
gene:MD07G1004800	102.542	301.677	112.723	509.384	899.727	407.874	172.314	605.661	-1.81188	0.000789701	0.0402708	MD07G1004800	Chr07	510119	510720	-	550	-	-	-
gene:MD14G1002600	54.8246	73.1612	68.2543	212.172	336.226	139.986	65.4134	229.461	-1.80839	1.64234e-05	0.00313408	MD14G1002600	Chr14	384201	384953	+	631	-	Methyltransferase-related protein	-
gene:MD12G1148500	123.863	65.9354	163.397	355.624	603.332	276.952	117.732	411.969	-1.80774	0.000127556	0.0121707	MD12G1148500	Chr12	22861261	22862479	-	783	-	NAD(P)-binding Rossmann-fold superfamily protein	-
gene:MD14G1002700	155.336	325.161	125.133	529.999	1134.03	456.215	201.877	706.748	-1.80635	0.000586383	0.0334135	MD14G1002700	Chr14	389223	392959	+	1133	-	adenosine-5'-phosphosulfate (APS) kinase 3	-
gene:MD10G1086000	317.78	280	219.241	918.265	1383.56	554.91	272.34	952.246	-1.80548	7.65564e-06	0.00171573	MD10G1086000	Chr10	12643214	12644656	+	1443	-	Transducin/WD40 repeat-like superfamily protein	-
gene:MD04G1125600	6028.67	4217.16	6447.96	27831.4	20769.9	9687.26	5564.6	19429.5	-1.80393	3.49222e-05	0.00529805	MD04G1125600	Chr04	21210771	21213773	+	2014	-	heat shock cognate protein 70-1	HSP70
gene:MD15G1345400	750.285	654.838	671.167	1516.98	4194.04	1511.65	692.097	2407.56	-1.79832	0.000110688	0.0112701	MD15G1345400	Chr15	40475439	40477069	-	1065	-	Eukaryotic aspartyl protease family protein	-
gene:MD03G1243900	395.955	484.129	790.095	2077.05	2244.63	1469.35	556.726	1930.34	-1.79398	7.36694e-07	0.000242965	MD03G1243900	Chr03	32820566	32822785	+	2220	-	Leucine-rich receptor-like protein kinase family protein	LRRNT_2
gene:MD15G1179600	18.2749	31.6129	27.9222	103.079	120.666	46.3265	25.9366	90.0241	-1.7922	0.000507405	0.0308381	MD15G1179600	Chr15	14165173	14171175	+	1565	-	Disease resistance protein (TIR-NBS-LRR class) family	TIR
gene:MD03G1034200	14.2138	30.7096	17.5806	88.4764	74.9772	52.369	20.8347	71.9409	-1.78204	0.000234688	0.0183056	MD03G1034200	Chr03	2726178	2728205	+	1165	-	-	-
gene:MD06G1227300	67.0078	182.451	110.655	253.403	575.216	410.895	120.038	413.172	-1.78106	0.000281874	0.0209111	MD06G1227300	Chr06	35801213	35803959	+	1240	-	S-adenosyl-L-methionine-dependent methyltransferases superfamily protein	-
gene:MD11G1048400	755.361	463.354	684.611	2480.78	2958.09	1057.45	634.442	2165.44	-1.77121	6.97222e-05	0.008168	MD11G1048400	Chr11	4216932	4219187	+	1355	-	Protein of unknown function (DUF607)	-
gene:MD15G1136600	9016.62	9998.7	5068.4	20723.2	46463.6	14998.7	8027.9	27395.2	-1.7708	0.000408192	0.0270423	MD15G1136600	Chr15	10025017	10026934	+	1342	-	NAC (No Apical Meristem) domain transcriptional regulator superfamily protein	NAM
gene:MD06G1104100	3830.61	2296.9	3282.41	10379.2	14845.5	6884.51	3136.64	10703.1	-1.77075	3.06209e-06	0.000800946	MD06G1104100	Chr06	24218568	24220572	-	1489	-	WRKY family transcription factor	WRKY
gene:MD13G1036700	354.329	706.322	326.793	1100.37	2373.5	1257.86	462.481	1577.24	-1.76925	0.000127481	0.0121707	MD13G1036700	Chr13	2546184	2548546	+	1776	-	Protein kinase superfamily protein	Pkinase
gene:MD12G1148800	153.306	84.9031	237.856	428.638	827.093	359.534	158.688	538.421	-1.76296	0.00049514	0.0304737	MD12G1148800	Chr12	22895566	22896850	+	824	-	NAD(P)-binding Rossmann-fold superfamily protein	-
gene:MD09G1097300	443.673	476.903	449.858	1023.92	2844.45	778.486	456.811	1548.95	-1.76129	0.00060239	0.033785	MD09G1097300	Chr09	7079004	7084150	-	1974	-	diacylglycerol kinase 5	-
gene:MD12G1183000	2968.65	2008.77	2427.16	6932.08	13669.3	4410.08	2468.2	8337.15	-1.75608	0.000121182	0.0118228	MD12G1183000	Chr12	26320825	26322706	+	1020	-	Protein of unknown function (DUF567)	-
gene:MD07G1139900	2544.27	5024.64	2396.14	8874.27	16206.8	8447.53	3321.68	11176.2	-1.75035	5.81264e-05	0.00725134	MD07G1139900	Chr07	20305963	20310851	-	3562	-	C2 calcium/lipid-binding plant phosphoribosyltransferase family protein	C2
gene:MD09G1252200	1554.38	1822.71	2093.13	3239.27	11072	4017.31	1823.41	6109.53	-1.74434	0.000532521	0.0314966	MD09G1252200	Chr09	32389049	32391197	-	1098	-	Protein of unknown function	-
gene:MD12G1158500	352.299	560.903	376.433	943.176	2259.86	1104.79	429.878	1435.94	-1.73932	5.15438e-05	0.0067122	MD12G1158500	Chr12	23896322	23899707	-	2434	-	O-fucosyltransferase family protein	-
gene:MD02G1165800	574.643	578.064	560.512	1039.38	3341.17	1336.42	571.073	1905.66	-1.73824	0.000255852	0.0194077	MD02G1165800	Chr02	14223206	14224665	+	1149	-	-	-
gene:MD09G1174700	18.2749	25.2903	13.444	92.7714	45.6892	51.3619	19.0031	63.2742	-1.73523	0.000756664	0.0390454	MD09G1174700	Chr09	14855830	14857689	+	1339	-	GDSL lipase 1	Lipase_GDSL
gene:MD11G1174700	6303.81	7343.22	5055.99	21802.1	27543.6	12869.7	6234.34	20738.5	-1.73397	1.32902e-06	0.00040325	MD11G1174700	Chr11	20483626	20486246	+	1866	-	DNAJ homologue 2	DnaJ_C
gene:MD05G1256100	577.689	376.645	476.746	1451.7	2505.88	796.614	477.026	1584.73	-1.73204	0.000167943	0.0148997	MD05G1256100	Chr05	38726981	38731454	+	3483	-	Argonaute family protein	Piwi
gene:MD01G1110900	763.483	741.548	686.679	1366.66	4500.98	1379.72	730.57	2415.79	-1.72518	0.000838835	0.041793	MD01G1110900	Chr01	22357383	22359641	-	1350	-	Protein of unknown function	-
gene:MD16G1244300	494.437	515.741	432.277	1264.44	2539.85	944.657	480.818	1582.98	-1.71869	4.34519e-05	0.00607566	MD16G1244300	Chr16	26579453	26581081	-	1370	-	WRKY DNA-binding protein 11	WRKY
gene:MD10G1251200	581.75	221.29	362.989	1823.64	1241.81	737.195	388.676	1267.55	-1.70589	0.00046084	0.0290703	MD10G1251200	Chr10	34454093	34459942	+	2545	-	wall-associated kinase 2	Pkinase
gene:MD15G1326800	611.193	905.031	553.273	1450.84	3948.02	1323.33	689.832	2240.73	-1.69929	0.000677192	0.0361113	MD15G1326800	Chr15	35297146	35298843	-	1618	-	Integrase-type DNA-binding superfamily protein	AP2
gene:MD05G1190200	29.4428	50.5806	42.4004	166.645	131.21	99.7026	40.8079	132.519	-1.69809	1.4177e-05	0.0028115	MD05G1190200	Chr05	31906037	31909270	-	3155	-	Leucine-rich repeat receptor-like protein kinase family protein	Pkinase
gene:MD03G1065600	3712.84	3696.9	4338.28	10715.1	18737.3	8605.64	3916.01	12686	-1.69575	2.12458e-06	0.00059689	MD03G1065600	Chr03	5241671	5243796	-	1494	-	Protein phosphatase 2C family protein	PP2C
gene:MD10G1021000	2075.21	2319.48	2327.88	4221.96	11223.2	6274.21	2240.86	7239.77	-1.6918	2.44645e-05	0.00421762	MD10G1021000	Chr10	2573071	2582037	+	4072	-	disease resistance protein (TIR-NBS-LRR class)	TIR
gene:MD05G1188600	602.055	423.612	420.901	1295.36	2587.89	781.507	482.19	1554.92	-1.68898	0.000410145	0.0270535	MD05G1188600	Chr05	31640228	31643865	+	2403	-	Haem oxygenase-like	-
gene:MD09G1187500	490.376	805.677	270.949	1382.12	2357.1	1311.24	522.334	1683.49	-1.68785	0.000356244	0.0247349	MD09G1187500	Chr09	16358496	16359254	-	759	-	NDR1/HIN1-like 25	-
gene:MD01G1064600	1416.3	1525.55	1455.06	3899.83	6101.27	4165.35	1465.64	4722.15	-1.68774	1.46451e-10	2.33875e-07	MD01G1064600	Chr01	16839859	16843110	+	3152	-	disease resistance family protein / LRR family protein	-
gene:MD05G1349800	4212.36	7068.64	3742.61	10927.3	26957.8	10504	5007.87	16129.7	-1.6874	0.000449026	0.0285553	MD05G1349800	Chr05	46759691	46762704	-	2242	-	WRKY family transcription factor	WRKY
gene:MD03G1214700	446.719	372.129	422.97	1132.15	2232.92	630.443	413.939	1331.84	-1.68572	0.00042271	0.0275825	MD03G1214700	Chr03	29482170	29485609	+	2526	-	GRAS family transcription factor	GRAS
gene:MD04G1167700	4307.79	6465.28	3894.63	12226.9	23556.9	11369.1	4889.23	15717.6	-1.68464	2.34625e-05	0.00411502	MD04G1167700	Chr04	25792146	25794577	-	2022	-	WRKY DNA-binding protein 33	WRKY
gene:MD02G1097400	129.955	240.258	146.85	362.496	850.523	450.172	172.354	554.397	-1.6838	0.000170378	0.0150091	MD02G1097400	Chr02	7685995	7687608	+	1352	-	Disease resistance protein (TIR-NBS-LRR class) family	-
gene:MD00G1172900	101.527	113.806	125.133	245.672	567.015	277.959	113.489	363.549	-1.67811	4.90537e-05	0.0064995	MD00G1172900	Chr00	39951203	39953412	+	2117	-	NB-ARC domain-containing disease resistance protein	NB-ARC
gene:MD02G1309700	54.8246	71.3548	83.7666	217.326	230.789	220.554	69.982	222.89	-1.67104	3.34797e-09	2.74552e-06	MD02G1309700	Chr02	36531630	36536707	+	1874	-	carotenoid cleavage dioxygenase 1	RPE65
gene:MD01G1092000	100.512	110.193	110.655	432.074	279.993	310.186	107.12	340.751	-1.671	8.3125e-09	6.00519e-06	MD01G1092000	Chr01	20688870	20689906	-	929	-	-	-
gene:MD03G1108500	2798.08	4029.29	3101.43	6797.22	16834.7	7966.14	3309.6	10532.7	-1.67006	6.78272e-05	0.00800783	MD03G1108500	Chr03	9441402	9444107	+	1781	-	mitogen-activated protein kinase 3	Pkinase
gene:MD16G1044700	881.255	1518.32	1126.2	2796.89	5604.55	2801.74	1175.26	3734.39	-1.66765	3.05581e-05	0.00485396	MD16G1044700	Chr16	3159997	3162048	+	1375	-	Regulator of Vps4 activity in the MVB pathway protein	-
gene:MD01G1209000	3800.16	3499.09	3149	11174.7	13255.7	8709.37	3482.75	11046.6	-1.66526	2.97693e-11	6.94816e-08	MD01G1209000	Chr01	30332346	30333497	+	790	-	Heavy metal transport/detoxification superfamily protein	HMA
gene:MD17G1127900	2674.22	4470.96	2974.23	7268.81	17945.3	6830.13	3373.14	10681.4	-1.66286	0.000370137	0.0252459	MD17G1127900	Chr17	11244544	11245916	+	694	-	Protein of unknown function	-
gene:MD07G1003500	580.735	1525.55	949.355	1610.61	4185.84	3876.32	1018.55	3224.26	-1.66221	0.00094749	0.0452024	MD07G1003500	Chr07	356663	360509	+	2382	-	O-fucosyltransferase family protein	-
gene:MD13G1021200	204.069	260.129	194.421	616.758	1073.11	394.782	219.54	694.884	-1.66134	9.78533e-05	0.0106038	MD13G1021200	Chr13	1529240	1534892	-	1566	-	Protein kinase superfamily protein	Pkinase_Tyr
gene:MD00G1129600	42.6414	89.4193	27.9222	134.862	202.673	170.199	53.3276	169.245	-1.66102	0.000881012	0.0428392	MD00G1129600	Chr00	27806136	27807681	-	1301	-	-	-
gene:MD15G1296400	3108.76	1671.87	3350.66	8169.03	12050.2	5469.54	2710.43	8562.94	-1.65962	7.27358e-05	0.00839144	MD15G1296400	Chr15	27800987	27805458	-	3646	-	calcium ATPase 2	Cation_ATPase_C
gene:MD03G1036600	8653.15	8631.22	9432.53	30156.7	35191.3	18537.6	8905.63	27961.9	-1.65067	7.28982e-08	3.40289e-05	MD03G1036600	Chr03	2907372	2910570	-	2553	-	HEAT SHOCK PROTEIN 81.4	HATPase_c
gene:MD06G1079100	1444.73	1185.93	997.96	3639.56	4604.07	3146.17	1209.54	3796.6	-1.65014	1.68401e-09	1.4599e-06	MD06G1079100	Chr06	19472632	19474953	+	2047	-	AMP-dependent synthetase and ligase family protein	AMP-binding
gene:MD05G1325400	1755.4	1325.03	1112.75	4962.41	6014.58	2169.29	1397.73	4382.09	-1.64851	0.000153145	0.0139541	MD05G1325400	Chr05	45157208	45158456	+	1055	-	F-box family protein	-
gene:MD13G1036100	1017.3	1647.48	1056.91	2665.46	5090.25	3898.47	1240.56	3884.73	-1.64653	4.85216e-06	0.00121673	MD13G1036100	Chr13	2516440	2523296	+	1524	-	Protein kinase superfamily protein	Pkinase_Tyr
gene:MD11G1120000	401.032	303.484	502.6	1178.54	1880.29	710.003	402.372	1256.28	-1.64258	0.000132554	0.0124766	MD11G1120000	Chr11	10919647	10923101	-	1706	-	Protein kinase superfamily protein	Pkinase
gene:MD03G1094800	1868.1	1372.9	1642.24	4630.84	8177.2	2417.03	1627.75	5075.02	-1.6405	0.000405664	0.0269336	MD03G1094800	Chr03	8026966	8029732	+	2201	-	pol-like 5	PP2C
gene:MD15G1154000	22.3359	19.8709	18.6148	55.8346	89.0355	45.3194	20.2739	63.3965	-1.64021	0.000353891	0.0246279	MD15G1154000	Chr15	11431757	11433160	-	946	-	-	-
gene:MD03G1029100	313.719	787.612	510.873	1344.33	1877.95	1797.67	537.401	1673.31	-1.6381	3.78141e-05	0.00559685	MD03G1029100	Chr03	2369876	2374183	-	2600	-	cellulose synthase like E1	-
gene:MD17G1258100	1270.1	1436.13	1276.15	3679.07	6392.98	2311.29	1327.46	4127.78	-1.63657	6.39518e-05	0.00766966	MD17G1258100	Chr17	31852534	31859405	-	1423	-	ALWAYS EARLY 4	RRM_1
gene:MD02G1114900	255.848	279.096	263.71	674.31	1227.75	573.038	266.218	825.034	-1.63108	7.99658e-06	0.0017582	MD02G1114900	Chr02	9334447	9337006	-	1357	-	WUSCHEL related homeobox 13	Homeobox
gene:MD09G1287100	1168.58	1225.68	1132.4	3868.91	5096.11	1945.71	1175.55	3636.91	-1.62929	3.07649e-05	0.00485396	MD09G1287100	Chr09	36590602	36593757	-	1700	-	Protein phosphatase 2C family protein	PP2C
gene:MD04G1224700	359.406	717.161	416.765	1353.77	2057.19	1185.35	497.777	1532.11	-1.62128	3.3286e-05	0.00517931	MD04G1224700	Chr04	30456661	30461727	+	1757	-	basic helix-loop-helix (bHLH) DNA-binding superfamily protein	HLH
gene:MD13G1036200	574.643	1080.26	707.362	1693.94	3178.33	2376.75	787.421	2416.34	-1.61717	1.8371e-05	0.00339885	MD13G1036200	Chr13	2523298	2524429	-	857	-	-	-
gene:MD01G1102500	623.376	776.773	510.873	1482.62	3088.12	1291.1	637.007	1953.95	-1.61659	0.00011371	0.0113832	MD01G1102500	Chr01	21481840	21484484	+	1211	-	SNF7 family protein	ESCRT-III
gene:MD13G1239100	958.415	1064.9	942.116	2758.23	4101.49	2202.52	988.478	3020.75	-1.61139	1.59891e-07	6.64575e-05	MD13G1239100	Chr13	24320203	24321656	-	1233	-	WRKY DNA-binding protein 11	WRKY
gene:MD10G1019700	40.6108	37.9354	38.2638	93.6304	186.272	77.5464	38.9367	119.149	-1.61025	0.00043044	0.0279666	MD10G1019700	Chr10	2476546	2477630	-	683	-	Disease resistance protein (TIR-NBS-LRR class) family	-
gene:MD01G1093000	44.6719	34.3225	36.1954	187.261	77.3203	84.5961	38.3966	116.392	-1.60449	0.000875923	0.0428392	MD01G1093000	Chr01	20779980	20782726	-	2019	-	NAC (No Apical Meristem) domain transcriptional regulator superfamily protein	NAM
gene:MD01G1169800	1039.64	1073.93	875.93	2403.47	5055.11	1627.47	996.5	3028.68	-1.60356	0.000399629	0.0267082	MD01G1169800	Chr01	27341317	27345492	-	3557	-	Protein of unknown function (DUF3133)	-
gene:MD13G1116400	64.9773	113.806	49.6395	212.172	254.22	227.604	76.141	231.332	-1.59926	4.53316e-05	0.00623605	MD13G1116400	Chr13	8507535	8508457	-	646	-	cytochrome P450	p450
gene:MD14G1208700	807.14	867.999	464.336	2500.53	2769.47	1186.36	713.158	2152.12	-1.59327	0.000214547	0.0174176	MD14G1208700	Chr14	29514770	29518292	-	1725	-	soluble N-ethylmaleimide-sensitive factor adaptor protein 33	-
gene:MD02G1311100	662.971	467.87	537.761	1639.82	1929.49	1464.32	556.201	1677.88	-1.5931	2.77099e-10	3.65554e-07	MD02G1311100	Chr02	36631784	36634657	+	2211	-	-	-
gene:MD03G1147100	400.016	959.225	928.672	1332.3	2729.64	2824.91	762.638	2295.62	-1.58959	0.000645813	0.035117	MD03G1147100	Chr03	16171092	16181145	-	1983	-	Ankyrin repeat family protein	-
gene:MD12G1001900	26.397	14.4516	24.8197	64.4246	71.4627	60.4258	21.8895	65.4377	-1.58526	0.000139197	0.0130355	MD12G1001900	Chr12	371128	373456	+	1566	-	Homeodomain-like superfamily protein	Myb_DNA-binding
gene:MD17G1089300	43.6566	46.0645	33.093	103.079	180.414	84.5961	40.938	122.696	-1.57901	0.000262348	0.0197421	MD17G1089300	Chr17	7337826	7339716	-	1672	-	RNI-like superfamily protein	F-box
gene:MD06G1091500	913.743	713.548	691.85	2837.26	2510.57	1569.06	773.047	2305.63	-1.57664	6.63271e-07	0.000226123	MD06G1091500	Chr06	22069607	22070239	-	633	-	Late embryogenesis abundant (LEA) hydroxyproline-rich glycoprotein family	-
gene:MD07G1139300	1045.73	1277.16	1690.84	3512.43	3609.45	4760.55	1337.91	3960.81	-1.56587	6.54848e-08	3.20474e-05	MD07G1139300	Chr07	20189797	20192986	-	3057	-	disease resistance family protein / LRR family protein	LRRNT_2
gene:MD02G1097300	35.5345	69.5483	41.3662	107.374	219.074	108.766	48.8163	145.072	-1.56585	0.00104572	0.0484417	MD02G1097300	Chr02	7683245	7685082	+	200	-	-	-
gene:MD03G1134500	5746.43	4818.7	4203.84	13410.6	18888.4	11412.4	4922.99	14570.5	-1.56541	8.95461e-08	4.11668e-05	MD03G1134500	Chr03	13411328	13417428	-	2310	-	Protein of unknown function	-
gene:MD06G1094700	756.376	1570.71	626.698	2704.11	3959.73	2070.59	984.594	2911.48	-1.56383	0.000570479	0.0329608	MD06G1094700	Chr06	22706966	22707625	+	660	-	Late embryogenesis abundant (LEA) hydroxyproline-rich glycoprotein family	-
gene:MD02G1165900	570.582	590.709	658.757	1285.91	2787.04	1299.15	606.683	1790.7	-1.56121	5.32446e-05	0.00678801	MD02G1165900	Chr02	14224835	14226768	+	1524	-	Disease resistance protein (CC-NBS-LRR class) family	NB-ARC
gene:MD12G1018200	74.1147	56.9032	70.3226	127.99	269.449	196.384	67.1135	197.941	-1.55891	5.63098e-05	0.00708943	MD12G1018200	Chr12	1740431	1741485	-	903	-	PHYTOSULFOKINE 3 PRECURSOR	-
gene:MD05G1006800	84.2674	86.7096	44.4687	259.416	224.932	148.043	71.8152	210.797	-1.55232	0.000148176	0.0136241	MD05G1006800	Chr05	1649992	1652938	+	1027	-	Toll-Interleukin-Resistance (TIR) domain-containing protein	TIR
gene:MD15G1404800	11989.3	8848.89	11707.7	33091.9	35712.6	26308.4	10848.6	31704.3	-1.54718	5.24741e-10	6.12373e-07	MD15G1404800	Chr15	50567140	50569542	-	2403	-	CRINKLY4 related 4	Pkinase
gene:MD15G1298300	178.688	117.419	204.763	353.047	763.831	346.441	166.957	487.773	-1.54654	0.000447012	0.0284942	MD15G1298300	Chr15	28117564	28122222	-	1961	-	Uncharacterized conserved protein (DUF2215)	-
gene:MD01G1092100	82.2369	88.516	69.2884	347.893	155.812	190.341	80.0138	231.349	-1.53334	0.000173744	0.0152263	MD01G1092100	Chr01	20690192	20690898	+	610	-	-	-
gene:MD02G1048700	3052.92	3007.74	2581.25	6724.21	13217.1	4934.77	2880.64	8292.02	-1.52527	0.000217855	0.0174593	MD02G1048700	Chr02	3832673	3833826	+	1009	-	arabinogalactan protein 16	-
gene:MD17G1104300	25.3818	46.0645	36.1954	68.7195	132.382	109.774	35.8806	103.625	-1.52377	0.000508321	0.0308381	MD17G1104300	Chr17	8849008	8876494	-	2328	-	-	-
gene:MD04G1026100	1302.59	3008.64	1789.09	3451.44	7518.81	6535.05	2033.44	5835.1	-1.52068	0.000648547	0.0352025	MD04G1026100	Chr04	3038981	3041830	-	1572	-	NAD(P)-linked oxidoreductase superfamily protein	Aldo_ket_red
gene:MD10G1020100	248.741	161.677	226.48	477.601	965.332	384.711	212.3	609.215	-1.52056	0.0004807	0.029827	MD10G1020100	Chr10	2488277	2490825	-	1943	-	disease resistance protein (TIR-NBS-LRR class)	NB-ARC
gene:MD05G1130500	503.574	1301.55	617.391	2029.8	1894.35	3006.18	807.504	2310.11	-1.51613	0.000599588	0.0336902	MD05G1130500	Chr05	25567413	25569020	+	921	-	NAC domain containing protein 36	NAM
gene:MD13G1125400	886.331	1082.06	866.622	1813.34	4415.46	1865.14	945.006	2697.98	-1.5132	0.000358257	0.0247762	MD13G1125400	Chr13	9296185	9301095	+	2528	-	hydroxyproline-rich glycoprotein family protein	-
gene:MD17G1258200	364.482	418.193	335.066	806.596	1739.71	644.542	372.581	1063.61	-1.51273	0.000479392	0.0298068	MD17G1258200	Chr17	31859407	31860289	-	610	-	-	-
gene:MD03G1296100	248.741	277.29	295.768	621.912	1248.84	474.343	273.933	781.698	-1.51216	0.000326118	0.0231734	MD03G1296100	Chr03	37188802	37191389	-	998	-	RING/FYVE/PHD zinc finger superfamily protein	-
gene:MD12G1241500	147.214	146.322	145.816	419.189	568.187	258.824	146.451	415.4	-1.50335	3.25007e-05	0.00508317	MD12G1241500	Chr12	31318697	31324682	+	2049	-	basic helix-loop-helix (bHLH) DNA-binding superfamily protein	HLH
gene:MD05G1141700	903.591	942.064	854.212	1336.59	4143.66	2161.23	899.956	2547.16	-1.50071	0.000672304	0.0359772	MD05G1141700	Chr05	27205848	27209158	+	2682	-	disease resistance protein (TIR-NBS-LRR class)	NB-ARC
gene:MD05G1141600	247.726	224	235.787	353.047	1075.45	551.889	235.838	660.13	-1.48416	0.000928915	0.0445263	MD05G1141600	Chr05	27203007	27204367	+	1119	-	-	-
gene:MD09G1263000	48.733	69.5483	63.0835	245.672	155.812	103.731	60.4549	168.405	-1.47887	0.000584849	0.0334135	MD09G1263000	Chr09	33617137	33618158	-	927	-	Protein of unknown function	-
gene:MD08G1205300	686.323	1401.81	681.508	2168.1	3624.68	1917.51	923.212	2570.1	-1.47672	0.000584935	0.0334135	MD08G1205300	Chr08	26591544	26594410	-	1469	-	Pectinacetylesterase family protein	-
gene:MD14G1183300	514.742	270.967	282.324	1165.66	795.462	1006.09	356.011	989.069	-1.47478	4.42328e-05	0.00615647	MD14G1183300	Chr14	27579870	27581927	-	2058	-	ARM repeat superfamily protein	U-box
gene:MD15G1075500	97.4659	278.193	194.421	470.729	633.792	476.357	190.027	526.959	-1.47019	0.000663118	0.0356925	MD15G1075500	Chr15	5149649	5153631	+	2165	-	cytochrome P450	p450
gene:MD07G1286900	781.758	734.322	560.512	1815.91	2593.74	1333.4	692.197	1914.35	-1.46731	1.33229e-05	0.00269495	MD07G1286900	Chr07	34859483	34861489	-	1233	-	Protein of unknown function	-
gene:MD15G1059100	368.543	233.032	279.222	815.185	912.613	695.904	293.599	807.901	-1.46075	2.23287e-07	8.91444e-05	MD15G1059100	Chr15	3945578	3946704	-	1127	-	Protein of unknown function (DUF761)	-
gene:MD14G1131300	12232	16716	12036.5	32016.4	46671	34026.8	13661.5	37571.4	-1.45949	1.49948e-07	6.31908e-05	MD14G1131300	Chr14	20862031	20864614	-	1946	-	DCD (Development and Cell Death) domain protein	-
gene:MD05G1080900	5814.45	3489.16	4985.66	12736.3	19589	6946.95	4763.09	13090.7	-1.45858	0.00086992	0.0427105	MD05G1080900	Chr05	16881709	16882533	-	825	-	redox responsive transcription factor 1	AP2
gene:MD06G1212400	107.619	272.774	170.636	481.896	534.213	498.513	183.676	504.874	-1.45731	0.000196327	0.0164103	MD06G1212400	Chr06	34482873	34484423	-	1551	-	cytochrome P450	p450
gene:MD05G1005900	1029.48	962.838	903.852	2064.16	4053.46	1809.75	965.391	2642.46	-1.45248	0.000114507	0.0113832	MD05G1005900	Chr05	1483427	1485598	-	1574	-	SNARE-like superfamily protein	-
gene:MD03G1289900	4303.73	5191.74	3667.12	11259.7	17735.6	7002.34	4387.53	11999.2	-1.45141	0.000254204	0.0193796	MD03G1289900	Chr03	36793321	36794497	+	790	-	senescence-associated gene 21	-
gene:MD17G1210900	481.238	310.709	375.398	846.968	1574.52	767.408	389.115	1062.97	-1.44961	0.000164996	0.0147679	MD17G1210900	Chr17	25576685	25577519	+	636	-	blue-copper-binding protein	Cu_bind_like
gene:MD05G1095000	1055.88	1152.51	974.174	2494.52	3949.19	2223.67	1060.86	2889.13	-1.44513	2.22104e-06	0.000618264	MD05G1095000	Chr05	20115887	20118407	+	1625	-	Protein phosphatase 2C family protein	PP2C
gene:MD06G1231000	6032.74	4022.96	5216.28	11884.2	22083.1	7598.54	5090.66	13855.3	-1.4445	0.00103876	0.0482664	MD06G1231000	Chr06	36066604	36067131	-	528	-	Calcium-binding EF-hand family protein	-
gene:MD05G1039400	346.207	336	315.417	695.785	1457.37	559.946	332.541	904.367	-1.44278	0.000571399	0.0329608	MD05G1039400	Chr05	6635271	6637866	+	2596	-	lectin protein kinase family protein	Pkinase
gene:MD05G1238200	2211.26	2643.74	2110.71	4068.2	10307	4559.13	2321.9	6311.45	-1.44254	0.000623848	0.0341675	MD05G1238200	Chr05	36917307	36921728	-	1723	-	LEM3 (ligand-effect modulator 3) family protein / CDC50 family protein	-
gene:MD09G1172100	479.208	957.418	391.945	1421.64	2139.19	1402.89	609.524	1654.57	-1.44012	0.000702718	0.0370172	MD09G1172100	Chr09	14553657	14554592	+	936	-	RING/U-box superfamily protein	-
gene:MD06G1147900	1087.35	709.935	946.252	2768.54	3424.35	1235.71	914.514	2476.2	-1.43709	0.000872623	0.042774	MD06G1147900	Chr06	29014123	29020012	+	3434	-	nuclear protein X1	Bromodomain
gene:MD12G1003900	168.535	210.451	204.763	511.961	709.941	358.526	194.583	526.809	-1.43598	2.4922e-05	0.00427223	MD12G1003900	Chr12	555377	558470	+	775	-	adenosine-5'-phosphosulfate (APS) kinase 3	-
gene:MD12G1180900	96.4507	90.3225	75.4933	226.774	350.284	132.937	87.4222	236.665	-1.4352	0.000850653	0.0421741	MD12G1180900	Chr12	26082349	26083958	+	900	-	Uncharacterised protein family (UPF0497)	-
gene:MD02G1117900	201.024	298.967	194.421	658.849	692.368	522.683	231.471	624.633	-1.43089	1.1748e-06	0.000372646	MD02G1117900	Chr02	9597327	9601606	+	1456	-	Protein kinase superfamily protein	Pkinase_Tyr
gene:MD09G1233700	1634.59	1601.42	1590.53	4573.29	4991.84	3423.12	1608.84	4329.42	-1.4281	7.68428e-10	8.03988e-07	MD09G1233700	Chr09	29363539	29366926	+	1652	-	winged-helix DNA-binding transcription factor family protein	HSF_DNA-bind
gene:MD07G1146900	2292.48	2389.93	2181.03	6031	6172.73	6264.14	2287.82	6155.96	-1.42793	2.8338e-20	8.59832e-16	MD07G1146900	Chr07	21450190	21453542	-	2205	-	WRKY family transcription factor	WRKY
gene:MD10G1208800	340.116	373.032	431.243	636.515	1638.96	790.571	381.463	1022.01	-1.42127	0.000726374	0.0378038	MD10G1208800	Chr10	30806582	30809166	+	1384	-	nuclear factor Y	-
gene:MD04G1144500	726.934	640.386	980.379	1702.53	3199.42	1356.56	782.566	2086.17	-1.41448	0.000509192	0.0308381	MD04G1144500	Chr04	23327579	23331287	-	2817	-	O-fucosyltransferase family protein	-
gene:MD15G1064300	222.344	372.129	261.641	572.949	1162.15	543.832	285.371	759.643	-1.41138	0.000715639	0.0375309	MD15G1064300	Chr15	4461071	4464294	+	2055	-	Transmembrane amino acid transporter family protein	Aa_trans
gene:MD13G1092700	1178.73	1297.03	775.617	2541.76	3768.78	2313.3	1083.79	2874.61	-1.40699	2.60594e-05	0.00440926	MD13G1092700	Chr13	6542902	6543792	-	891	-	Protein of unknown function (DUF1645)	-
gene:MD12G1176700	683.277	1046.84	619.459	1429.37	3149.04	1633.51	783.191	2070.64	-1.40219	0.00071669	0.0375309	MD12G1176700	Chr12	25683921	25685965	-	2045	-	lectin receptor kinase a4.1	Pkinase
gene:MD07G1218300	24.3665	27.0967	25.8539	71.2965	79.6633	53.3761	25.7724	68.112	-1.39964	0.000249182	0.0190926	MD07G1218300	Chr07	29584650	29586700	-	1806	-	Leucine-rich repeat protein kinase family protein	Pkinase_Tyr
gene:MD02G1101100	40.6108	76.7741	67.2201	140.875	147.611	197.391	61.535	161.959	-1.39403	0.000176656	0.0152654	MD02G1101100	Chr02	8096195	8100895	+	2190	-	ATP binding microtubule motor family protein	Kinesin
gene:MD07G1222900	13440.1	11331	15120.4	34648.4	40344.8	29601.6	13297.2	34864.9	-1.39067	6.05194e-09	4.5907e-06	MD07G1222900	Chr07	29992816	29995962	+	2612	-	zinc finger (CCCH-type) family protein	-
gene:MD00G1053700	1440.67	1629.42	1922.5	3252.15	5930.23	3908.54	1664.19	4363.64	-1.39058	1.14725e-05	0.00240068	MD00G1053700	Chr00	10025118	10028320	+	2536	-	Disease resistance protein (CC-NBS-LRR class) family	NB-ARC
gene:MD12G1181000	7181.01	8586.06	5684.75	18196.9	21693	16307.9	7150.61	18732.6	-1.38936	1.18466e-07	5.20941e-05	MD12G1181000	Chr12	26084482	26086791	-	1870	-	WRKY DNA-binding protein 33	WRKY
gene:MD02G1013800	463.979	455.225	653.586	1116.69	1689.33	1299.15	524.263	1368.39	-1.38403	2.4138e-06	0.000642451	MD02G1013800	Chr02	893485	895562	+	928	-	Barwin-related endoglucanase	-
gene:MD02G1123500	228.436	320.645	176.841	650.259	858.724	386.725	241.974	631.902	-1.38383	0.000725691	0.0378038	MD02G1123500	Chr02	10044925	10045317	+	393	-	Protein of unknown function	-
gene:MD10G1047300	592.918	704.515	442.619	1194.86	2046.64	1300.16	580.017	1513.89	-1.38346	4.21429e-05	0.00594745	MD10G1047300	Chr10	6295273	6298577	-	3155	-	leucine-rich repeat transmembrane protein kinase family protein	Pkinase_Tyr
gene:MD16G1072700	366.513	458.838	378.501	848.686	1526.49	751.294	401.284	1042.16	-1.37614	0.000123947	0.011939	MD16G1072700	Chr16	5100615	5104562	+	1397	-	RING/FYVE/PHD zinc finger superfamily protein	-
gene:MD01G1152300	477.177	302.58	476.746	1241.25	1384.74	630.443	418.834	1085.47	-1.37412	0.000536925	0.0316236	MD01G1152300	Chr01	26087697	26091243	-	1108	-	Alpha/beta hydrolase related protein	-
gene:MD11G1098400	1281.27	1110.06	1187.21	2759.09	3507.53	3008.2	1192.85	3091.61	-1.37385	1.33769e-11	4.05882e-08	MD11G1098400	Chr11	8139575	8141815	-	2169	-	SCARECROW-like 14	GRAS
gene:MD10G1133400	1432.55	1631.22	1808.74	5276.8	2590.23	4732.35	1624.17	4199.79	-1.37076	5.67898e-05	0.00712031	MD10G1133400	Chr10	21527167	21528831	+	1320	-	NAC domain containing protein 36	NAM
gene:MD10G1290000	822.369	1009.81	1009.34	1894.94	3602.42	1842.99	947.17	2446.78	-1.36891	0.000108712	0.0112195	MD10G1290000	Chr10	37868466	37871439	+	1414	-	Drought-responsive family protein	-
gene:MD01G1078000	1537.12	1752.26	1381.63	3918.73	4493.95	3651.73	1557	4021.47	-1.36871	1.01086e-10	1.70397e-07	MD01G1078000	Chr01	18445739	18447924	-	1224	-	WRKY family transcription factor	WRKY
gene:MD07G1151000	585.811	684.644	504.668	1140.74	2359.44	1080.61	591.708	1526.93	-1.36717	0.000493453	0.0304316	MD07G1151000	Chr07	21937053	21938894	-	1842	-	basic helix-loop-helix (bHLH) DNA-binding superfamily protein	HLH
gene:MD05G1121500	403.062	513.032	402.286	777.39	1763.14	860.061	439.46	1133.53	-1.36631	0.000595745	0.0335987	MD05G1121500	Chr05	24411815	24414395	+	1433	-	Basic-leucine zipper (bZIP) transcription factor family protein	bZIP_2
gene:MD17G1257900	798.002	683.741	673.235	1621.78	2794.07	1130.97	718.326	1848.94	-1.36377	0.00043453	0.0281056	MD17G1257900	Chr17	31837313	31837777	+	465	-	Calcium-binding EF-hand family protein	-
gene:MD01G1191000	405.093	235.742	417.799	954.343	1077.8	681.804	352.878	904.648	-1.35868	8.95002e-05	0.00983918	MD01G1191000	Chr01	28938703	28940665	+	1724	-	Disease resistance protein (TIR-NBS-LRR class) family	TIR
gene:MD12G1174000	90.3591	59.6128	131.338	204.441	237.818	276.952	93.7699	239.737	-1.35616	0.000375459	0.0254859	MD12G1174000	Chr12	25404726	25405394	+	669	-	receptor like protein 33	-
gene:MD05G1148600	1264.01	1018.84	1221.34	2269.46	4585.33	2114.9	1168.06	2989.9	-1.35585	0.000350693	0.0245178	MD05G1148600	Chr05	27980733	27983790	-	2410	-	disease resistance protein (TIR-NBS-LRR class)	NB-ARC
gene:MD06G1232100	1932.06	2165.93	1488.15	5504.43	5517.86	3093.8	1862.05	4705.36	-1.33734	5.87908e-05	0.00725134	MD06G1232100	Chr06	36306323	36310853	+	4214	-	NF-X-like 1	-
gene:MD06G1081400	334.024	344.129	317.486	990.42	958.303	552.896	331.879	833.873	-1.3291	2.01223e-05	0.00361273	MD06G1081400	Chr06	19937695	19940356	+	1082	-	glutathione peroxidase 6	GSHPx
gene:MD05G1324300	2721.94	4743.74	2982.5	6951.84	10990	8299.48	3482.73	8747.12	-1.32847	8.19985e-05	0.00921481	MD05G1324300	Chr05	45110314	45112379	+	1535	-	Protein of unknown function (DUF761)	-
gene:MD05G1318800	1089.38	1272.64	1285.46	2285.78	2514.08	4358.71	1215.83	3052.86	-1.32819	6.19985e-05	0.00752463	MD05G1318800	Chr05	44672149	44673372	-	985	-	-	-
gene:MD02G1097500	168.535	185.161	183.046	336.726	652.536	358.526	178.914	449.263	-1.32685	0.000176562	0.0152654	MD02G1097500	Chr02	7688187	7691127	+	820	-	fatty acid biosynthesis 1	Ketoacyl-synt_C
gene:MD16G1037900	191.886	226.709	194.421	679.464	460.407	393.775	204.339	511.215	-1.32343	1.83346e-05	0.00339885	MD16G1037900	Chr16	2711660	2712595	+	936	-	PR5-like receptor kinase	Pkinase
gene:MD10G1102000	1016.29	1409.93	1024.85	2368.25	4097.97	2162.24	1150.36	2876.15	-1.32175	0.000158923	0.01433	MD10G1102000	Chr10	16632027	16634500	-	1674	-	Protein phosphatase 2C family protein	PP2C
gene:MD06G1185900	820.338	1182.32	883.169	1703.39	3597.74	1897.37	961.943	2399.5	-1.31834	0.000554824	0.03225	MD06G1185900	Chr06	32372121	32376291	-	3327	-	Pentatricopeptide repeat (PPR) superfamily protein	-
gene:MD01G1062000	308.642	208.645	290.598	601.296	850.523	558.939	269.295	670.253	-1.31557	1.75449e-05	0.00328609	MD01G1062000	Chr01	16613137	16616734	+	3446	-	disease resistance family protein / LRR family protein	LRRNT_2
gene:MD04G1179200	841.659	945.676	693.918	1655.28	2651.15	1847.02	827.085	2051.15	-1.30985	6.83553e-06	0.00154779	MD04G1179200	Chr04	27038088	27039862	+	1355	-	Protein of unknown function	-
gene:MD03G1072900	365.497	567.225	368.159	886.482	1556.95	771.436	433.627	1071.62	-1.30446	0.000717419	0.0375309	MD03G1072900	Chr03	5928085	5929641	-	931	-	-	-
gene:MD03G1100400	153.306	160.774	168.567	344.457	424.09	423.988	160.882	397.511	-1.30401	9.85923e-09	6.50323e-06	MD03G1100400	Chr03	8584853	8587277	+	1280	-	Protein of unknown function (DUF1635)	-
gene:MD17G1211000	234.527	229.419	150.987	528.281	640.821	347.448	204.978	505.517	-1.30143	0.00024512	0.0189248	MD17G1211000	Chr17	25581199	25582340	+	813	-	blue-copper-binding protein	Cu_bind_like
gene:MD10G1047000	161.428	275.484	149.953	389.983	632.62	422.981	195.621	481.861	-1.29858	0.000569872	0.0329608	MD10G1047000	Chr10	6278923	6281858	-	2786	-	leucine-rich repeat transmembrane protein kinase family protein	Pkinase_Tyr
gene:MD06G1002100	5969.79	5501.54	5537.9	10020.2	19846.7	11966.3	5669.74	13944.4	-1.29828	7.08503e-05	0.00826823	MD06G1002100	Chr06	233511	235391	+	1527	-	basic region/leucine zipper motif 60	bZIP_1
gene:MD01G1074700	183.764	139.097	201.66	304.943	631.449	353.491	174.84	429.961	-1.29755	0.000746365	0.0385796	MD01G1074700	Chr01	18087223	18092269	+	2019	-	G-box binding factor 3	MFMR
gene:MD10G1062500	9388.2	7644.9	7114.99	19453.6	28154	11730.7	8049.36	19779.4	-1.29704	0.000574031	0.0330258	MD10G1062500	Chr10	8507601	8509960	+	2284	-	arginine decarboxylase 2	-
gene:MD14G1081500	9163.83	8004.38	8640.37	18368.7	29484.8	15563.7	8602.86	21139.1	-1.297	3.9066e-05	0.00569876	MD14G1081500	Chr14	9354456	9356010	-	746	-	dehydration-induced protein (ERD15)	-
gene:MD15G1057000	431.49	485.935	392.979	1070.31	1309.76	836.897	436.801	1072.32	-1.29507	1.46804e-06	0.000441022	MD15G1057000	Chr15	3825787	3828691	+	2033	-	Mitochondrial substrate carrier family protein	Mito_carr
gene:MD12G1072600	2400.1	2182.19	2133.46	6019.83	6153.99	4290.23	2238.58	5488.02	-1.2937	6.03043e-08	2.9996e-05	MD12G1072600	Chr12	8335796	8339671	+	2218	-	calcium-dependent protein kinase 19	Pkinase
gene:MD06G1024000	2830.57	3325.67	1989.72	8345.13	5980.61	5620.61	2715.32	6648.78	-1.29195	3.3956e-05	0.00522992	MD06G1024000	Chr06	2954315	2955652	+	1338	-	NB-ARC domain-containing disease resistance protein	-
gene:MD16G1200000	28.4276	28	26.888	67.0015	60.919	75.5323	27.7719	67.8176	-1.28906	0.00025066	0.0191575	MD16G1200000	Chr16	18089373	18090372	-	886	-	Chlorophyll A-B binding family protein	-
gene:MD17G1262600	8041.96	7476.9	7026.05	20942.3	21177.6	12784.1	7514.97	18301.3	-1.28411	5.77845e-06	0.00139151	MD17G1262600	Chr17	32311974	32313442	+	1469	-	ARM repeat superfamily protein	U-box
gene:MD07G1204100	480.223	710.838	436.414	1611.47	1398.79	929.55	542.491	1313.27	-1.27519	0.000197757	0.0164393	MD07G1204100	Chr07	28164392	28169473	+	2162	-	Regulator of chromosome condensation (RCC1) family protein	-
gene:MD04G1233100	636.574	1260.9	767.343	1535.02	2845.62	2060.52	888.273	2147.05	-1.27284	0.00108064	0.049455	MD04G1233100	Chr04	31216931	31219976	-	2666	-	PR5-like receptor kinase	Pkinase
gene:MD16G1080800	1426.45	2081.03	1358.88	2798.6	5400.7	3552.03	1622.12	3917.11	-1.27165	0.000333297	0.0234638	MD16G1080800	Chr16	5686705	5692168	-	2422	-	Actin cross-linking protein	-
gene:MD17G1085600	476.162	703.612	570.854	1013.61	2104.05	1100.76	583.543	1406.14	-1.26824	0.000854141	0.0421865	MD17G1085600	Chr17	7026596	7028844	-	1383	-	diacylglycerol kinase 5	-
gene:MD00G1137300	1818.35	1357.55	1666.02	3779.57	4408.43	3446.29	1613.97	3878.1	-1.26479	4.57171e-08	2.52209e-05	MD00G1137300	Chr00	29807025	29808831	+	1648	-	Protein of unknown function	-
gene:MD03G1295200	612.208	608.774	641.176	1533.3	1902.55	1035.3	620.719	1490.38	-1.2635	2.32837e-05	0.00410741	MD03G1295200	Chr03	37112085	37112513	-	429	-	basic region/leucine zipper motif 53	bZIP_1
gene:MD01G1142300	9186.17	6667.61	7198.76	17971.9	24862	12467.9	7684.18	18433.9	-1.26239	0.000176003	0.0152654	MD01G1142300	Chr01	25196543	25198490	-	1069	-	soybean gene regulated by cold-2	-
gene:MD07G1296200	895.468	979.096	884.203	1897.52	3239.25	1482.45	919.589	2206.41	-1.26236	0.00037824	0.0256173	MD07G1296200	Chr07	35662782	35664254	-	1473	-	P-loop containing nucleoside triphosphate hydrolases superfamily protein	AAA
gene:MD02G1073500	1240.66	1522.84	1465.4	2735.9	4647.42	2727.22	1409.63	3370.18	-1.25728	5.2601e-05	0.00676279	MD02G1073500	Chr02	5909349	5914793	-	4147	-	Regulator of Vps4 activity in the MVB pathway protein	-
gene:MD11G1070500	2899.61	2639.22	2601.94	7039.46	7245.85	5158.35	2713.59	6481.22	-1.25606	5.09807e-08	2.66036e-05	MD11G1070500	Chr11	6027348	6029526	-	1521	-	Protein phosphatase 2C family protein	PP2C
gene:MD12G1119500	474.131	653.032	328.861	1049.69	1559.29	860.061	485.341	1156.35	-1.25181	0.00109665	0.0499619	MD12G1119500	Chr12	19138011	19140483	-	1477	-	Protein kinase superfamily protein	Pkinase
gene:MD10G1290400	1070.09	1321.42	967.97	2510.84	3077.58	2406.96	1119.83	2665.13	-1.25055	1.99876e-07	8.19544e-05	MD10G1290400	Chr10	37888270	37889088	+	819	-	ethylene responsive element binding factor 4	AP2
gene:MD17G1034800	700.536	1191.35	800.436	2747.06	2044.3	1613.37	897.442	2134.91	-1.25017	0.000263038	0.0197421	MD17G1034800	Chr17	2511187	2513803	+	1747	-	formate dehydrogenase	2-Hacid_dh_C
gene:MD15G1039500	684.292	842.709	871.793	1231.8	2647.63	1826.87	799.598	1902.1	-1.24989	0.00037026	0.0252459	MD15G1039500	Chr15	2783151	2784898	+	1208	-	WRKY DNA-binding protein 18	WRKY
gene:MD13G1226400	5213.41	4519.74	4614.4	16787.3	7852.69	9479.8	4782.52	11373.3	-1.24987	0.000404248	0.0269336	MD13G1226400	Chr13	22123159	22126494	+	2391	-	beta-amylase 1	-
gene:MD07G1236300	57.8704	46.9677	58.9469	131.426	166.356	91.6458	54.595	129.809	-1.24927	0.000614832	0.0340592	MD07G1236300	Chr07	30926391	30928204	-	666	-	Kinase interacting (KIP1-like) family protein	-
gene:MD06G1023900	2964.59	3024.9	2111.75	7891.58	5609.23	5755.56	2700.41	6418.79	-1.24914	6.83104e-06	0.00154779	MD06G1023900	Chr06	2952356	2954232	-	1417	-	-	-
gene:MD12G1193200	956.385	1128.13	1025.88	1730.87	2896	2762.47	1036.8	2463.11	-1.24803	1.38056e-05	0.0027741	MD12G1193200	Chr12	27490404	27495034	-	3735	-	Disease resistance protein (TIR-NBS-LRR class) family	TIR
gene:MD02G1096500	3778.84	4484.51	3211.05	9917.95	10937.3	6322.55	3824.8	9059.27	-1.24395	5.2388e-05	0.00676279	MD02G1096500	Chr02	7623930	7624637	-	708	-	Integrase-type DNA-binding superfamily protein	AP2
gene:MD13G1031200	1398.03	990.838	1383.7	2680.92	3728.95	2498.61	1257.52	2969.49	-1.23964	1.54458e-05	0.0030042	MD13G1031200	Chr13	2240891	2243173	+	1437	-	Protein of unknown function	-
gene:MD15G1232600	899.529	995.354	844.905	1767.81	3216.99	1469.35	913.263	2151.39	-1.23585	0.000701064	0.0369942	MD15G1232600	Chr15	19010086	19013351	+	1592	-	Protein kinase superfamily protein	Pkinase_Tyr
gene:MD06G1232000	3105.71	1868.77	2858.41	8607.12	5301.12	4391.95	2610.96	6100.07	-1.22437	0.000939018	0.0449395	MD06G1232000	Chr06	36288690	36290610	-	1282	-	nudix hydrolase homolog 17	NUDIX
gene:MD15G1312000	1456.91	1643.87	1440.58	2663.74	5242.55	2698.01	1513.79	3534.77	-1.22324	0.000499055	0.0306525	MD15G1312000	Chr15	31439814	31442512	+	1525	-	nicotinamidase 1	Isochorismatase
gene:MD14G1185500	1616.31	1883.22	1517.11	2883.64	5494.43	3297.23	1672.21	3891.77	-1.21844	0.00021068	0.0172303	MD14G1185500	Chr14	27768754	27773033	-	2043	-	Calmodulin binding protein-like	-
gene:MD05G1360300	2292.48	1723.35	1831.49	3639.56	6598	3304.28	1949.11	4513.95	-1.21149	0.000645419	0.035117	MD05G1360300	Chr05	47489161	47492239	-	2125	-	SCARECROW-like 13	GRAS
gene:MD17G1085700	269.047	355.871	303.008	496.499	1037.97	612.315	309.308	715.593	-1.20896	0.000884508	0.0428589	MD17G1085700	Chr17	7028846	7031636	-	956	-	diacylglycerol kinase 5	-
gene:MD07G1196500	8093.73	8858.83	13619.8	30019.3	20548.4	19864	10190.8	23477.2	-1.20402	0.00024419	0.0189011	MD07G1196500	Chr07	27480044	27483016	-	2316	-	heat shock protein 70	HSP70
gene:MD03G1268400	1112.74	1185.03	1256.5	2362.23	3977.31	1841.98	1184.76	2727.17	-1.20263	0.000606923	0.0339139	MD03G1268400	Chr03	35308413	35313148	+	2026	-	Protein of unknown function	-
gene:MD10G1228000	657.895	465.161	770.446	1559.93	1824.06	956.742	631.167	1446.91	-1.19704	0.000842213	0.0418925	MD10G1228000	Chr10	32477894	32480977	+	3084	-	disease resistance family protein / LRR family protein	LRRNT_2
gene:MD15G1439600	159.397	184.258	105.484	289.481	354.97	385.718	149.713	343.39	-1.19574	0.000180897	0.0154614	MD15G1439600	Chr15	53962766	53964661	+	1896	-	disease resistance family protein / LRR family protein	-
gene:MD11G1037400	5726.12	5861.93	7917.49	21122.7	12111.2	11310.7	6501.85	14848.2	-1.19141	0.000541135	0.031636	MD11G1037400	Chr11	3204284	3207461	-	2437	-	HEAT SHOCK PROTEIN 81.4	HATPase_c
gene:MD09G1037400	52.7941	67.7419	54.8102	125.413	164.013	110.781	58.4487	133.402	-1.18626	0.000260877	0.0197395	MD09G1037400	Chr09	2277645	2280659	-	1860	-	TRICHOME BIREFRINGENCE-LIKE 22	-
gene:MD01G1094400	121.832	205.935	136.509	362.496	404.174	288.03	154.759	351.566	-1.18186	0.000291782	0.0213331	MD01G1094400	Chr01	20916624	20919900	-	1927	-	NAC 014	NAM
gene:MD17G1044300	365.497	325.161	340.237	804.878	981.733	551.889	343.632	779.5	-1.18144	7.24197e-05	0.00838687	MD17G1044300	Chr17	3224753	3227752	+	2023	-	Protein of unknown function (DUF1336)	-
gene:MD13G1080100	189.856	302.58	232.685	465.575	540.07	634.471	241.707	546.705	-1.1763	5.93697e-05	0.0072931	MD13G1080100	Chr13	5613063	5613572	+	248	-	-	-
gene:MD14G1162200	1044.71	998.967	1011.4	2335.61	2981.52	1576.11	1018.36	2297.74	-1.17384	0.000110269	0.0112664	MD14G1162200	Chr14	25682416	25688306	+	3556	-	nuclear protein X1	Bromodomain
gene:MD15G1158100	396.971	598.838	349.545	1039.38	991.105	995.012	448.451	1008.5	-1.16851	5.38544e-05	0.00683704	MD15G1158100	Chr15	11742831	11743454	+	624	-	Protein of unknown function	-
gene:MD01G1093200	68.0231	63.2257	73.425	176.094	155.812	122.866	68.2246	151.591	-1.15387	0.000107536	0.0111361	MD01G1093200	Chr01	20826373	20828985	-	1640	-	NAC transcription factor-like 9	NAM
gene:MD06G1110600	7831.79	9784.64	7620.69	17665.2	21730.5	16643.3	8412.37	18679.7	-1.15083	6.73835e-07	0.000227172	MD06G1110600	Chr06	24959875	24962922	-	2094	-	DCD (Development and Cell Death) domain protein	-
gene:MD07G1077900	438.597	404.645	351.613	988.702	1101.23	561.96	398.285	883.963	-1.14997	0.000617231	0.0340592	MD07G1077900	Chr07	7476181	7478637	+	2051	-	Plant invertase/pectin methylesterase inhibitor superfamily	-
gene:MD13G1072100	1084.31	863.483	954.525	2040.11	2903.02	1493.52	967.439	2145.55	-1.14899	0.000369653	0.0252459	MD13G1072100	Chr13	5066074	5069352	+	1430	-	RING/FYVE/PHD zinc finger superfamily protein	-
gene:MD14G1186700	222.344	331.484	323.691	456.985	645.507	841.933	292.506	648.142	-1.14721	0.000825466	0.0414674	MD14G1186700	Chr14	27892603	27893783	-	1181	-	disease resistance family protein / LRR family protein	-
gene:MD11G1052100	276.154	389.29	257.505	597.86	740.4	700.939	307.649	679.733	-1.14231	2.88001e-05	0.004673	MD11G1052100	Chr11	4448529	4449446	+	918	-	cytokinin response factor 4	AP2
gene:MD05G1148700	401.032	287.226	325.759	656.272	1025.08	547.861	338.005	743.071	-1.1361	0.000806975	0.0407126	MD05G1148700	Chr05	27984237	27985851	-	603	-	-	-
gene:MD06G1034300	8841.99	6795.86	7121.19	13433	23459.7	13100.3	7586.35	16664.3	-1.13526	0.000535966	0.0316236	MD06G1034300	Chr06	4263351	4266041	+	2637	-	-	HLH
gene:MD16G1031400	3014.34	2844.26	2561.6	6709.6	6849.87	4858.23	2806.73	6139.24	-1.12914	1.96117e-06	0.000561375	MD16G1031400	Chr16	2229450	2230019	-	570	-	Protein of unknown function	-
gene:MD05G1082600	571.597	561.806	561.546	938.022	1695.19	1074.57	564.983	1235.93	-1.12876	0.000227243	0.0179557	MD05G1082600	Chr05	17265440	17268429	+	1854	-	Putative endonuclease or glycosyl hydrolase	DUF88
gene:MD02G1250400	573.628	649.419	424.004	1166.51	1473.77	948.685	549.017	1196.32	-1.1231	0.000189713	0.0159453	MD02G1250400	Chr02	30200636	30202930	+	2152	-	Protein kinase superfamily protein	Pkinase
gene:MD09G1146600	2408.22	3107.09	2364.08	4995.91	6803.01	5356.75	2626.46	5718.56	-1.12234	6.28623e-06	0.00146721	MD09G1146600	Chr09	11440600	11450786	+	2735	-	NPR1-like protein 3	BTB
gene:MD02G1178100	3233.64	2504.64	2136.57	6101.44	7165.01	3846.1	2624.95	5704.18	-1.1197	0.000837839	0.041793	MD02G1178100	Chr02	15733658	15735280	-	1623	-	SKP1/ASK1-interacting protein 2	-
gene:MD01G1154000	18276.9	15850.7	18703.7	38258.7	40972.7	35436.7	17610.4	38222.7	-1.11801	1.08568e-09	9.98232e-07	MD01G1154000	Chr01	26223940	26227088	+	2626	-	zinc finger (CCCH-type) family protein	-
gene:MD12G1041700	1848.81	2066.58	1343.37	3624.96	4824.32	2926.62	1752.92	3791.96	-1.113	0.000346346	0.0242698	MD12G1041700	Chr12	4632174	4633930	+	1180	-	syntaxin of plants 121	SNARE
gene:MD04G1191900	6613.47	7929.41	7361.12	13341	19017.3	14914.1	7301.33	15757.5	-1.10975	2.40432e-06	0.000642451	MD04G1191900	Chr04	28119236	28120662	-	1427	-	VQ motif-containing protein	-
gene:MD05G1011000	3010.28	4934.32	3279.31	6031	10500.3	7692.2	3741.3	8074.51	-1.10971	0.00109654	0.0499619	MD05G1011000	Chr05	2178023	2179015	-	993	-	Protein of unknown function	-
gene:MD02G1310600	61.9315	77.6773	45.5028	131.426	145.268	120.852	61.7039	132.515	-1.09874	0.000940852	0.0449564	MD02G1310600	Chr02	36588611	36589456	-	288	-	-	-
gene:MD05G1080700	1921.91	1467.74	1590.53	4524.32	3434.89	2665.79	1660.06	3541.67	-1.09335	0.000177567	0.0152654	MD05G1080700	Chr05	16836805	16840903	+	2356	-	Vacuolar import/degradation	-
gene:MD13G1080300	1153.35	1875.09	1248.23	2504.83	3157.24	3436.21	1425.56	3032.76	-1.08883	0.000265053	0.0198084	MD13G1080300	Chr13	5615636	5621456	+	1338	-	nitrate transporter 1.7	-
gene:MD14G1114100	631.498	394.709	488.121	1202.59	1165.66	838.912	504.776	1069.06	-1.08299	0.000309425	0.0223537	MD14G1114100	Chr14	18489624	18490256	-	633	-	Late embryogenesis abundant (LEA) hydroxyproline-rich glycoprotein family	-
gene:MD07G1214100	153.306	140.903	203.729	281.75	380.744	391.761	165.979	351.418	-1.08218	0.000221956	0.0176298	MD07G1214100	Chr07	29151231	29153870	-	1827	-	-	-
gene:MD04G1207800	237.573	250.193	285.427	642.528	593.96	393.775	257.731	543.421	-1.07654	0.00021458	0.0174176	MD04G1207800	Chr04	29285142	29287646	-	1123	-	RAB GDP dissociation inhibitor 2	-
gene:MD06G1094200	1630.52	1266.32	1189.28	2847.57	3192.39	2568.1	1362.04	2869.35	-1.07492	5.22202e-06	0.00127779	MD06G1094200	Chr06	22562636	22571271	-	738	-	Late embryogenesis abundant (LEA) hydroxyproline-rich glycoprotein family	-
gene:MD16G1079400	1393.97	1067.61	949.355	1663.87	2585.54	2927.63	1136.98	2392.35	-1.07309	0.000853592	0.0421865	MD16G1079400	Chr16	5572238	5574647	+	1763	-	homeobox 1	Homeobox
gene:MD09G1079900	2602.14	3196.51	2610.21	4407.5	8167.83	5046.56	2802.95	5873.96	-1.06724	0.000865458	0.0425603	MD09G1079900	Chr09	5603353	5604730	-	648	-	conserved peptide upstream open reading frame 10	-
gene:MD15G1365500	5005.28	5391.35	5491.37	10309.6	12468.5	10500	5296	11092.7	-1.06658	8.78421e-09	6.10565e-06	MD15G1365500	Chr15	44299622	44300719	+	1098	-	related to AP2 4	AP2
gene:MD15G1379500	135.031	130.968	104.45	224.197	287.022	262.852	123.483	258.024	-1.06097	5.19116e-05	0.0067312	MD15G1379500	Chr15	46703183	46707399	+	1478	-	purine permease 3	-
gene:MD04G1202300	10462.4	12847.5	10312.6	17503.7	31535	20543.8	11207.5	23194.1	-1.04926	0.000688267	0.0365345	MD04G1202300	Chr04	28827221	28828069	-	849	-	soybean gene regulated by cold-2	C2
gene:MD01G1150100	395.955	445.29	462.267	773.095	1018.05	903.366	434.504	898.17	-1.04691	2.30174e-06	0.000623567	MD01G1150100	Chr01	25876361	25879911	-	3451	-	Leucine-rich repeat protein kinase family protein	Pkinase
gene:MD11G1031200	97.4659	149.032	122.03	204.441	274.135	278.966	122.843	252.514	-1.03693	0.000664801	0.0357016	MD11G1031200	Chr11	2728863	2731088	+	450	-	-	-
gene:MD06G1004000	280.215	304.387	291.632	529.14	783.746	485.421	292.078	599.436	-1.03617	0.000263514	0.0197421	MD06G1004000	Chr06	469887	474673	+	2133	-	RNA-binding (RRM/RBD/RNP motifs) family protein	RRM_1
gene:MD15G1376300	1145.22	1193.16	1336.13	2041.83	3200.59	2272.01	1224.84	2504.81	-1.03187	0.000103072	0.0109312	MD15G1376300	Chr15	46022732	46029184	+	4117	-	Disease resistance protein (TIR-NBS-LRR class) family	TIR
gene:MD04G1039600	625.406	612.386	464.336	1074.6	1537.03	869.124	567.376	1160.25	-1.03154	0.0010687	0.0490565	MD04G1039600	Chr04	4337031	4341213	-	1682	-	S-adenosyl-L-methionine-dependent methyltransferases superfamily protein	-
gene:MD08G1007900	93.4049	79.4838	70.3226	134.862	199.158	161.135	81.0704	165.052	-1.02293	0.000901321	0.0433405	MD08G1007900	Chr08	619240	623330	-	1741	-	-	-
gene:MD05G1191500	96.4507	83.9999	78.5958	207.877	137.068	180.27	86.3488	175.072	-1.02256	0.000722095	0.0377105	MD05G1191500	Chr05	32002721	32005738	+	2884	-	Leucine-rich repeat receptor-like protein kinase family protein	Pkinase
gene:MD12G1186500	314.734	523.87	463.302	738.735	1064.91	834.883	433.969	879.51	-1.01829	0.000987149	0.0462938	MD12G1186500	Chr12	26873112	26877238	+	2315	-	Protein kinase superfamily protein	Pkinase_Tyr
gene:MD08G1084400	2578.79	1791.09	1648.44	4575	4418.97	3144.16	2006.11	4046.04	-1.01215	0.000760875	0.0391961	MD08G1084400	Chr08	6985143	6987168	+	1607	-	ARM repeat superfamily protein	Arm
gene:MD02G1320400	458.902	554.58	541.897	828.929	1260.55	1026.23	518.46	1038.57	-1.00154	0.000118176	0.0116176	MD02G1320400	Chr02	37449988	37457037	+	1988	-	Major facilitator superfamily protein	-
gene:MD14G1019200	158.382	161.677	190.285	335.008	347.941	338.385	170.115	340.444	-1.00128	3.6875e-06	0.000940219	MD14G1019200	Chr14	1808260	1812072	+	2106	-	Basic-leucine zipper (bZIP) transcription factor family protein	bZIP_1
gene:MD17G1274200	228.436	269.161	224.412	493.063	479.151	470.314	240.67	480.843	-0.997735	1.26265e-06	0.000394962	MD17G1274200	Chr17	33580689	33583966	+	791	-	Disease resistance protein (TIR-NBS-LRR class) family	TIR
gene:MD01G1229900	307.627	214.968	235.787	515.397	562.329	435.066	252.794	504.264	-0.996493	0.000170659	0.0150091	MD01G1229900	Chr01	31901626	31905167	-	2091	-	TCV-interacting protein	NAM
gene:MD00G1007800	695.46	678.322	665.996	1183.69	1836.94	1046.37	679.926	1355.67	-0.995123	0.000817331	0.0411268	MD00G1007800	Chr00	1050150	1052710	+	2419	-	heat shock transcription factor A4A	HSF_DNA-bind
gene:MD10G1013800	524.895	643.096	398.15	1014.47	1110.6	990.983	522.047	1038.69	-0.991825	0.000189667	0.0159453	MD10G1013800	Chr10	1853619	1856065	-	1497	-	alcohol dehydrogenase 1	ADH_zinc_N
gene:MD00G1045300	1117.81	923.096	1025.88	1700.81	2582.03	1796.66	1022.26	2026.5	-0.987001	0.00020219	0.0166708	MD00G1045300	Chr00	8300193	8303425	-	1459	-	Calcium-dependent lipid-binding (CaLB domain) family protein	C2
gene:MD14G1037300	11313.2	11110.6	14539.2	19933	27925.5	25387.9	12321	24415.5	-0.986669	7.74537e-05	0.0089019	MD14G1037300	Chr14	3425746	3426432	-	687	-	Late embryogenesis abundant (LEA) hydroxyproline-rich glycoprotein family	-
gene:MD16G1231500	1325.94	1372	1177.9	2322.72	3441.92	1905.43	1291.95	2556.69	-0.984478	0.00108863	0.0497457	MD16G1231500	Chr16	23732829	23736834	+	2293	-	beta-amylase 1	-
gene:MD03G1159100	1525.95	2371.87	1777.71	4201.34	3997.22	3020.28	1891.84	3739.62	-0.982983	0.000530156	0.0314966	MD03G1159100	Chr03	18889773	18892254	+	1659	-	DNAJ homologue 2	DnaJ_C
gene:MD14G1166300	1602.1	1897.68	1320.62	3464.32	2781.19	3209.62	1606.8	3151.71	-0.971904	5.85629e-05	0.00725134	MD14G1166300	Chr14	25978699	25982384	+	2716	-	MA3 domain-containing protein	-
gene:MD01G1222200	3355.47	2029.55	2752.92	5337.79	6087.21	4522.87	2712.65	5315.96	-0.97068	0.000690004	0.0365377	MD01G1222200	Chr01	31464369	31466000	-	1405	-	-	-
gene:MD10G1336100	7407.41	4733.8	6500.7	13482.8	13623.6	9401.25	6213.97	12169.2	-0.96968	0.000979809	0.0461636	MD10G1336100	Chr10	41266090	41268919	-	1644	-	SCARECROW-like 13	GRAS
gene:MD17G1033400	2378.78	2165.93	2151.04	4030.4	5071.51	3645.69	2231.92	4249.2	-0.928798	3.08752e-05	0.00485396	MD17G1033400	Chr17	2391778	2395550	-	1539	-	NAD(P)-binding Rossmann-fold superfamily protein	-
gene:MD04G1058200	3099.62	2648.26	2747.75	5201.21	5400.7	5548.1	2831.88	5383.34	-0.926773	7.01777e-08	3.32708e-05	MD04G1058200	Chr04	7283821	7291361	+	1408	-	ethylene responsive element binding factor 5	AP2
gene:MD07G1218700	376.665	422.709	451.926	667.438	931.358	770.429	417.1	789.742	-0.920207	0.000122413	0.0118685	MD07G1218700	Chr07	29611381	29617119	-	3999	-	Leucine-rich repeat protein kinase family protein	Pkinase_Tyr
gene:MD10G1179300	245.695	305.29	301.973	495.64	583.417	529.733	284.32	536.263	-0.914425	3.57341e-05	0.00536158	MD10G1179300	Chr10	27298444	27298866	+	423	-	Protein of unknown function	-
gene:MD16G1076300	1664.03	1652.9	1918.36	3150.79	3911.7	2750.38	1745.1	3270.96	-0.906321	0.000106097	0.0110246	MD16G1076300	Chr16	5368653	5372676	+	1864	-	protein kinase 2B	Pkinase_Tyr
gene:MD12G1142600	423.368	490.451	377.467	786.839	865.753	759.351	430.429	803.981	-0.90051	2.89658e-05	0.00467489	MD12G1142600	Chr12	22187822	22191167	+	1982	-	Protein kinase superfamily protein	Pkinase
gene:MD07G1219700	239.604	309.806	277.154	466.434	593.96	482.399	275.521	514.264	-0.898896	0.000201133	0.016632	MD07G1219700	Chr07	29740085	29742609	-	2394	-	Leucine-rich repeat protein kinase family protein	Pkinase_Tyr
gene:MD13G1185900	324.886	387.483	321.622	532.576	736.886	636.485	344.664	635.316	-0.880891	0.000300171	0.0217889	MD13G1185900	Chr13	15819113	15822279	-	1642	-	RING-H2 group F1A	-
gene:MD00G1062800	460.933	489.548	452.96	934.586	937.215	701.946	467.814	857.916	-0.874715	0.000112206	0.0113485	MD00G1062800	Chr00	11567819	11571069	+	3056	-	Leucine-rich repeat protein kinase family protein	Pkinase_Tyr
gene:MD00G1076700	180.718	232.129	161.328	322.123	376.058	347.448	191.392	348.543	-0.862723	0.000834891	0.0417335	MD00G1076700	Chr00	15392516	15396957	-	2755	-	Amidase family protein	Amidase
gene:MD12G1222600	2058.97	2217.42	1658.79	3643.85	3295.48	3728.27	1978.39	3555.87	-0.845818	7.22915e-05	0.00838687	MD12G1222600	Chr12	29956094	29957230	-	1137	-	RING/U-box superfamily protein	-
gene:MD06G1101200	537.078	526.58	571.888	845.25	1210.18	877.181	545.182	977.537	-0.841831	0.00059111	0.0334617	MD06G1101200	Chr06	23776096	23779440	+	1927	-	hydroxyproline-rich glycoprotein family protein	-
gene:MD02G1314600	6949.52	5919.74	6860.59	10259	13857.9	10890.7	6576.62	11669.2	-0.827258	0.000214693	0.0174176	MD02G1314600	Chr02	36984651	36985160	+	510	-	A20/AN1-like zinc finger family protein	zf-AN1
gene:MD02G1029300	478.192	517.548	571.888	893.354	1050.85	805.677	522.543	916.628	-0.810444	0.000248514	0.0190897	MD02G1029300	Chr02	2263308	2273822	-	1967	-	Glycosyl hydrolase superfamily protein	Glyco_hydro_17
gene:MD04G1238000	846.735	994.451	922.467	1297.94	1872.09	1655.67	921.218	1608.56	-0.803642	0.000762705	0.0392237	MD04G1238000	Chr04	31613017	31616624	-	3153	-	NB-ARC domain-containing disease resistance protein	NB-ARC
gene:MD02G1165300	6671.34	5834.83	7071.56	11046.7	11380.1	11637	6525.91	11354.6	-0.799062	6.23004e-06	0.00146536	MD02G1165300	Chr02	14114137	14117948	+	3045	-	Disease resistance protein (CC-NBS-LRR class) family	NB-ARC
gene:MD07G1150000	868.056	1026.06	852.144	1598.59	1873.26	1302.18	915.421	1591.34	-0.79735	0.00102869	0.047872	MD07G1150000	Chr07	21861687	21864623	+	2722	-	phosphoinositide 4-kinase gamma 4	PI3_PI4_kinase
gene:MD17G1039800	1198.02	1612.26	1314.41	2081.34	2504.71	2557.02	1374.9	2381.02	-0.791931	0.000574702	0.0330258	MD17G1039800	Chr17	2915877	2920998	+	2858	-	senescence-associated gene 101	Lipase_3
gene:MD02G1164400	397.986	372.129	340.237	718.119	591.617	608.286	370.117	639.341	-0.789246	0.000186295	0.0157893	MD02G1164400	Chr02	14043427	14047026	+	1980	-	Disease resistance protein (CC-NBS-LRR class) family	NB-ARC
gene:MD15G1070000	201.024	229.419	245.095	384.829	350.284	416.938	225.179	384.017	-0.770596	0.000526202	0.0314292	MD15G1070000	Chr15	4781053	4784571	+	2392	-	Disease resistance protein (CC-NBS-LRR class) family	-
gene:MD04G1167200	250.772	269.161	258.539	413.176	474.465	439.094	259.491	442.245	-0.768031	0.000103396	0.0109312	MD04G1167200	Chr04	25747284	25749944	-	2573	-	Leucine-rich receptor-like protein kinase family protein	LRRNT_2
gene:MD06G1024300	3641.77	4324.64	3384.79	6973.31	5496.77	6235.94	3783.74	6235.34	-0.720674	0.000964474	0.0457251	MD06G1024300	Chr06	2982030	2985337	+	3063	-	NB-ARC domain-containing disease resistance protein	NB-ARC
gene:MD05G1031700	276.154	277.29	264.744	402.009	495.553	447.151	272.729	448.238	-0.715514	0.000587272	0.0334135	MD05G1031700	Chr05	5161143	5164306	-	1687	-	cysteine-rich RLK (RECEPTOR-like protein kinase) 15	Pkinase_Tyr
gene:MD15G1195800	735.056	594.322	682.543	1200.87	1045	1028.25	670.64	1091.37	-0.703155	0.000642526	0.0350639	MD15G1195800	Chr15	15554449	15558703	+	1987	-	Protein phosphatase 2C family protein	PP2C
gene:MD11G1058700	182.749	216.774	194.421	329.854	305.767	328.314	197.981	321.311	-0.698367	0.00104869	0.0485051	MD11G1058700	Chr11	5005909	5006361	+	453	-	Protein of unknown function	-
gene:MD05G1050600	750.285	793.031	848.007	1289.35	1265.24	1142.05	797.108	1232.21	-0.628492	0.000507265	0.0308381	MD05G1050600	Chr05	8755836	8767302	+	3048	-	K+ efflux antiporter 3	Na_H_Exchanger
gene:MD03G1152100	14122.4	13640.5	13620.9	20134.8	22538.9	19851.9	13794.6	20841.9	-0.595361	0.000231876	0.0181798	MD03G1152100	Chr03	17271202	17272053	+	852	-	Polynucleotidyl transferase	CAF1
