# Supplementary material for: Analyses of the photosynthetic characteristics, chloroplast ultrastructure, and transcriptome of apple (Malus domestica) grown under red and blue lights
Source: BMC Plant Biol. 2021 Oct 23;21:483. doi: 10.1186/s12870-021-03262-5 (PMC8539889; doi:10.1186/s12870-021-03262-5)
Supplement: Supplementary file 3 — Additional file 3: Table S3. Up-regulated genes detected in the blue light- and red light-treated apple seedlings. [file 12870_2021_3262_MOESM3_ESM.xlsx]

## Sheet: WT-VS-PA1.GeneDiffExpFilter
Table S3. Up-regulated genes detected in the blue light- and red light-treated apple plants.
gene_id	Blue1	Blue2	Blue3	White1	White2	White3	MeansBlue	MeansWhite	log2FoldChange	pvalue	padj	gene_description
gene:MD05G1320200	3.17916	43.6847	33.3397	0	0	0	26.7345	0	7.24873	9.15e-06	0.00185271	Polyphenol oxidase
gene:MD17G1137800	8.47777	4.85385	16.1321	0	0	0	9.82125	0	5.80034	0.00044182	0.028494	chlorophyll A/B binding protein 1
gene:MD05G1320800	286.125	1805.63	1493.84	61.8435	9.89651	1.92918	1195.2	24.5564	5.60058	2.59e-05	0.00393804	Polyphenol oxidase
gene:MD14G1032300	4.23888	33.0062	10.7548	0.82458	0	0	15.9999	0.27486	5.54867	0.000547177	0.0329062	AP2/B3-like transcriptional factor family protein
gene:MD05G1320500	7.41805	47.5678	21.5095	1.64916	0	0	25.4984	0.54972	5.39137	0.000131056	0.0130589	Polyphenol oxidase
gene:MD11G1059700	3.17916	140.762	23.6605	0.82458	4.39845	0	55.8671	1.74101	5.05281	0.000268393	0.0204931	cytochrome P450
gene:MD17G1259400	28.6125	209.686	123.68	6.59664	4.39845	1.92918	120.66	4.30809	4.79445	5.9e-09	6.53e-06	cytochrome P450
gene:MD14G1137200	10.5972	370.834	30.1133	0.82458	9.89651	7.71673	137.182	6.14594	4.49564	0.000165124	0.0147093	Basic helix-loop-helix (bHLH) DNA-binding family protein
gene:MD06G1133200	334.872	51.4509	609.795	44.5273	4.39845	2.89378	332.039	17.2732	4.2533	3.55e-05	0.00493245	basic helix-loop-helix (bHLH) DNA-binding superfamily protein
gene:MD12G1022700	7.41805	34.9477	48.3964	0	3.29884	1.92918	30.2541	1.74267	4.18474	0.000160413	0.0144558	cytochrome P450
gene:MD13G1006600	114.45	22.3277	80.6607	3.29832	2.19922	7.71673	72.4794	4.40476	4.0341	4.54e-07	0.000163782	glutamine synthetase 1
gene:MD01G1214500	13.7764	14.5616	16.1321	0.82458	0	1.92918	14.8234	0.917921	3.97473	0.000374563	0.0262703	cytokinin response factor 4
gene:MD15G1294700	44.5083	232.985	247.359	23.9128	5.49806	4.82296	174.951	11.4113	3.92013	1.11e-06	0.000318284	LOB domain-containing protein 37
gene:MD06G1134100	3482.24	1675.55	2671.48	411.466	72.5744	59.8047	2609.76	181.282	3.84569	5.05e-08	3.01e-05	Chlorophyll A-B binding family protein
gene:MD07G1082700	43.4486	15.5323	64.5285	9.07038	0	1.92918	41.1698	3.66652	3.43767	0.000687325	0.0379805	nitrate transporter 1.5
gene:MD15G1184500	180.153	72.8078	48.3964	5.77206	13.1953	10.6105	100.452	9.85931	3.36326	2.61e-07	0.000112314	polyol/monosaccharide transporter 5
gene:MD01G1089300	123.987	47.5678	172.076	36.2815	5.49806	2.89378	114.544	14.8911	2.92738	0.000921634	0.0468371	basic helix-loop-helix (bHLH) DNA-binding superfamily protein
gene:MD02G1166700	136.704	183.476	323.718	27.2111	43.9845	14.4689	214.633	28.5548	2.91601	2.81e-08	1.9e-05	Homeodomain-like superfamily protein
gene:MD05G1069700	167.436	140.762	394.7	61.0189	15.3946	16.3981	234.299	30.9372	2.91097	1.02e-05	0.00200855	polyol/monosaccharide transporter 5
gene:MD05G1282000	313.677	964.946	426.964	53.5977	120.957	54.0171	568.529	76.1907	2.90336	7.65e-08	4.01e-05	jasmonate-zim-domain protein 8
gene:MD14G1242700	797.97	428.11	1412.1	294.375	27.4903	36.6545	879.393	119.507	2.87693	0.000619272	0.0359579	glutamate decarboxylase 4
gene:MD12G1064000	112.33	181.534	245.208	63.4927	9.89651	17.3627	179.691	30.2506	2.55925	0.000162189	0.0145735	basic helix-loop-helix (bHLH) DNA-binding superfamily protein
gene:MD07G1284200	1343.73	1488.19	1741.2	423.01	268.305	144.689	1524.37	278.668	2.45051	3.49e-09	4.89e-06	cytokinin response factor 4
gene:MD12G1063900	217.243	249.488	539.889	104.722	45.0841	33.7607	335.54	61.1888	2.45029	1.05e-05	0.00204175	basic helix-loop-helix (bHLH) DNA-binding superfamily protein
gene:MD00G1056300	44.5083	33.977	43.019	11.5441	14.295	14.4689	40.5014	13.436	1.5964	0.000512282	0.0315094	auxin response factor 2
gene:MD13G1167100	338.051	244.634	670.021	166.565	131.953	146.618	417.569	148.379	1.49155	0.000511514	0.0315094	Transducin/WD40 repeat-like superfamily protein
gene:MD10G1290900	524.562	300.939	505.474	206.145	183.635	92.6008	443.658	160.794	1.46345	0.000359318	0.0256327	ERF domain protein 12
gene:MD12G1210000	1243.05	921.262	1058.27	471.66	442.044	348.218	1074.19	420.641	1.35221	6.42e-08	3.56e-05	Protein phosphatase 2C family protein
gene:MD07G1153200	2400.27	2777.38	2731.71	1588.97	1093.01	1518.27	2636.45	1400.08	0.91271	0.000164539	0.0147093	myb domain protein 4
gene:MD15G1353800	2345.16	2385.18	2782.26	1338.29	1475.68	1468.11	2504.2	1427.36	0.81113	1.63e-05	0.00278866	flavonol synthase 1
gene_id	Red1	Red2	Red3	White1	White2	White3	MeansRed	MeansWhite	log2FoldChange	pvalue	padj	gene_description
gene:MD13G1006600	133	62.3225	138.577	3.43598	2.34304	8.05677	111.3	4.61193	4.58334	1.9e-12	9.61e-09	glutamine synthetase 1
gene:MD16G1014900	235.543	3.6129	124.099	12.8849	0	3.02129	121.085	5.30207	4.48878	0.000799784	0.040609	CHASE domain containing histidine kinase protein
gene:MD01G1045500	60.9162	13.5484	6.20493	0.858994	1.17152	3.02129	26.8898	1.68393	4.00302	0.000793007	0.0403715	beta HLH protein 93
gene:MD10G1217500	38.5803	11.7419	71.3567	1.71799	3.51456	6.04258	40.5596	3.75838	3.4431	0.000145323	0.0134433	NAC domain containing protein 20
gene:MD10G1022200	48.733	36.129	72.3909	10.3079	0	4.02839	52.4176	4.77877	3.40227	6.38e-05	0.00766966	carbonic anhydrase 2
gene:MD01G1194600	20.3054	17.1613	18.6148	1.71799	0	4.02839	18.6938	1.91546	3.24896	0.000512454	0.0309123	GroES-like zinc-binding alcohol dehydrogenase family protein
gene:MD09G1142800	49.7482	133.677	82.7324	28.3468	7.02912	19.1348	88.7193	18.1703	2.2734	0.000314793	0.0226875	UDP-glucosyl transferase 85A2
gene:MD06G1105900	181.733	62.3225	120.996	48.1037	19.9158	31.22	121.684	33.0798	1.86986	0.000742766	0.0384591	glycosyl hydrolase 9C2
gene:MD06G1235500	407.123	250.193	592.571	71.2965	155.812	116.823	416.629	114.644	1.86432	4.79e-05	0.00639885	glutamate decarboxylase 4
gene:MD13G1085200	582.765	244.774	443.653	152.901	96.0646	104.738	423.731	117.901	1.8428	1.18e-05	0.00245094	response regulator 3
gene:MD08G1161200	186.81	102.968	192.353	77.3095	31.631	26.1845	160.71	45.0417	1.8268	0.000663455	0.0356925	response regulator 9
gene:MD17G1244800	547.231	233.935	835.598	199.287	131.21	137.972	538.921	156.156	1.78558	0.000364202	0.025115	Mannose-6-phosphate isomerase
gene:MD04G1029200	163.459	122.839	221.309	51.5397	42.1747	84.5961	169.202	59.4368	1.50686	0.000358472	0.0247762	UDP-Glycosyltransferase superfamily protein
gene:MD03G1268800	385.803	208.645	277.154	122.836	64.4336	124.88	290.534	104.05	1.47767	0.000294125	0.0214013	debranching enzyme 1
gene:MD04G1229200	1252.84	1020.64	674.269	384.829	366.686	415.931	982.586	389.149	1.3362	1.48e-05	0.00292204	phosphoenolpyruvate carboxylase kinase 1
gene:MD16G1023300	2460	1303.35	2394.07	1099.51	791.947	772.443	2052.47	887.968	1.20834	0.000543444	0.03171	GRAS family transcription factor family protein
gene:MD15G1060800	178.688	130.064	145.816	67.8605	59.7475	81.5748	151.523	69.7276	1.11717	0.000262309	0.0197421	PYR1-like 2
gene:MD02G1077600	1292.44	781.29	882.135	496.499	385.43	527.719	985.288	469.882	1.06752	0.000476184	0.0297291	Alkaline-phosphatase-like family protein
gene:MD14G1243400	240.619	255.613	230.617	148.606	119.495	139.986	242.283	136.029	0.830298	0.000411594	0.0270902	Homeodomain-like superfamily protein
gene:MD08G1150200	915.774	1015.22	1171.7	564.359	630.277	659.648	1034.23	618.095	0.742977	0.000468478	0.0293689	EIN3-binding F box protein 1
