# Supplementary material for: Analyses of the photosynthetic characteristics, chloroplast ultrastructure, and transcriptome of apple (Malus domestica) grown under red and blue lights
Source: BMC Plant Biol. 2021 Oct 23;21:483. doi: 10.1186/s12870-021-03262-5 (PMC8539889; doi:10.1186/s12870-021-03262-5)
Supplement: Supplementary file 4 — Additional file 4: Table S4. The primers used for RT-qPCR. [file 12870_2021_3262_MOESM4_ESM.xlsx]

## Sheet: Sheet1
Table S4. Primers used for RT-qPCR.
Gene ID	Forward primer (5′-3′)	Reverse primer (5′-3′)
gene:MD05G1320200	GACAACTGCCCAGAAGAAG	GCGTCATCGTTCACATACA
gene:MD17G1137800	GCCGAAGATCCAGAGACT	GGCATACGACCAAGCATT
gene:MD05G1320800	ACCTGCGGCTGAGCATTACAAG	TCGGCACCAAAGTCACTACCAAAC
gene:MD14G1032300	GTTGGACCAGGATGTTGTA	TAGACAGTCAGGTGGGTAT
gene:MD05G1320500	GCTTGTTGGAAGAGTTGGATG	ATGCTAAACCCTCCGATGG
gene:MD11G1059700	CGTCGGAGATTACTTCATC	GCTCGTCCCAAACTTTAG
gene:MD17G1259400	GACTCTTCGCTTACATCCTCCA	ACCTTTCTGGCTCAAACTCCT
gene:MD14G1137200	TCAGAAGCCATGTTACGAGTT	CCTCCTCACTTGTGAATCCAT
gene:MD06G1133200	TGCTGATACATCCACCAACA	GAAGTAGAAGTGAAGCTGAACTG
gene:MD12G1022700	CGTGTGCCGAAGTTCTCT	CAATGGTGGTGCTAGTCCTT
gene:MD13G1006600	CGCCACAAGGAACACATTGC	AGTATGGATGTCAGCCGTCTCA
gene:MD01G1214500	ACGCATTCAGTTTCTCAG	GTCCTTCACAGAGCAATC
gene:MD15G1294700	GAGTCCTCCACCAAGTTAC	TTTGGGCTTGGGTTTGAA
gene:MD06G1134100	CCTCCTCGTCCTTCTCCTAA	TAGCCTGCCGTTGATTCTC
gene:MD07G1082700	ACAAGCACCCGATGGATTAAAGAG	GCTGCCAAGAGAAAGTAGAACCT
gene:MD15G1184500	TCGGAGTGAACAGATTGGTGA	CTCGTCCCTCTCGTCCTCAA
gene:MD01G1089300	AGGCACTGCTCAGAACAAGTCT	GCTCTCCTTTGGCACTTCACCTT
gene:MD02G1166700	AATACCGCCTTCACATCC	CGTTGTTTGCCTTAGAATGG
gene:MD05G1069700	GGTGTTCTTCTATACGATGCTTCC	ACCACTCCTATTATTGCCATCAC
gene:MD05G1282000	TCCTTCTGCTGATTCACGCTTCC	AACATCACAAACGCACACCATTCC
gene:MD14G1242700	CGCCTACCGTCGATGAAGT	GCCTCTGTCTCGCTCTTATGAA
gene:MD12G1064000	ATAGGAACAGACAACCGTATC	TCCATCTCCAGGTGACTT
gene:MD07G1284200	TCCGTCCTCCACTTCAGA	TTCGTCTTCGTCCTCATCG
gene:MD12G1063900	ATAGGAACAGACAACCGTATC	TCCATCTCCAGGTGACTT
gene:MD00G1056300	CGATGGAAGCAGTGGATG	CCTGGATTCGGCATTTCATTT
gene:MD13G1167100	GCAAGGACTCAAGCATACAGG	GGTCTGATGTGTCTTCTCCATTC
gene:MD10G1290900	GGCGGCAGTAATGATACG	GGAGGTGGTTCATTGAGAT
gene:MD12G1210000	AAGCGTCTGGTGGAGTTC	GTGAAAGAAGAGGCAAATAGCA
gene:MD07G1153200	TCAAGCCAAGACTTAAACGGAGG	ACAAGCCCACCATTATTACACCAA
gene:MD15G1353800	GATGGAGGTCTTGAGCAATGG	ATGTGGAGGAGCAATGAACAC
gene:MD13G1006600	CGCCACAAGGAACACATTGC	AGTATGGATGTCAGCCGTCTCA
gene:MD16G1014900	GCTATGACGGCGGATGTTAT	AACTTGGCAACGGCTTGA
gene:MD01G1045500	CAGCAAGCAGCAGATCATCACATT	AGCATGGAAAGGCGGTCATTC
gene:MD10G1217500	TTGGTGTCCACTGCTCCT	TCTGGCTTTGCTGTGTTTGT
gene:MD10G1022200	GCTGGTCCTTCACTATCTT	TCTATAACTGCTCCAACTCCT
gene:MD01G1194600	AGGGAGGTTGATGTTGTTGGAA	AAGCGGTGCGTAATGAGC
gene:MD09G1142800	CACACAGCGGTTGGAATT	TATAGCGGCAGTCCATCT
gene:MD06G1105900	GCTCCACTGCCTGAAGTT	GCGGAATATCTGTAGTAAGTCACT
gene:MD06G1235500	CGCCTACCGTCGATGAAGT	GCCTCTGTCTCGCTCTTATGAA
gene:MD13G1085200	GCGGAGGAATGAACAAGAGAA	ACGATAAGGACGACGAAGGA
gene:MD08G1161200	GAAGCCACTCCAGTTGTCA	GCCTTCCTCTTGCTAATACTATTG
gene:MD17G1244800	TTGGTGAGTGCGTTGAGT	GCGGGAGATACCTTGTCA
gene:MD04G1029200	CCGAGCAGGCATTTAACT	CTATCAGTCTCTTCACCTCCTT
gene:MD03G1268800	ACTCGGCGTTCCTGTTCT	TGTTCCCAGTGCGTTCCA
gene:MD04G1229200	CATAATGCTCGGCGGGAT	TCGGCGGAAATCTCAACTT
gene:MD16G1023300	CAACGGTCCAGTGTTCAT	ACTTCCGACATCACCTTATC
gene:MD15G1060800	GACGACGAGAAGCACATAATAAGC	TCCACCACATACGACTCCAA
gene:MD02G1077600	GGTCCAGTCACATACTCCATTGC	CCATTCTCAACCTTGCCCGATT
gene:MD14G1243400	CAGTGGAAAGTTTAGGTGAGAG	TATGAGCAGACACGAGCC
gene:MD08G1150200	GGTGCCCTTTGGTATCTGACA	AGTGCTGCTGCTGATTGC
Actin	TGACCGAATGAGCAAGGAAATTACT	TACTCAGCTTTGGCAATCCACATC
